# Supplementary material for: A zona incerta-basomedial amygdala circuit modulates aversive expectation in emotional stress-induced aversive learning deficits
Source: Front Cell Neurosci. 2022 Aug 26;16:910699. doi: 10.3389/fncel.2022.910699 (PMC9459227; doi:10.3389/fncel.2022.910699)
Supplement: Supplementary file 2 [file Table_1.XLSX]

## Sheet: Figure 1
Group		Naïve
	Mouse	1	2	3	4	5	6	7	8	9
FCS-Habituation	Baseline	5.33	1.6	0	2.67	0.53	1.06	3.9	1.07	2.67
	Habituation	5.33	0	8.53	7.46	3.73	7.47	4.15	11.73	9.06
Figure 1-i
Group		Naïve
	Mouse	1	2	3	4	5	6	7	8	9
FCS-Conditioning	Baseline	5.33	0	8.53	7.46	3.73	7.47	4.15	11.73	9.06
	CS1	55.48	68.28	10.68	44.8	18.4	23.48	8.52	17.08	2.12
	CS2	63.72	68	13.88	89.6	64.28	36.28	87.48	93.88	11.48
	CS3	94.64	83.2	22.12	92.52	78.12	54.12	77.6	95.08	69.04
Figure 1-o
Group		Naïve
	Mouse	1	2	3	4	5	6	7	8	9
FCS-Retrieval	Baseline	14.93	3.73	24.01	18.67	35.73	24	22.94	44.27	7.47
	Retrieval	47	66.2167	58.6667	91.1167	57.6667	63.8833	55.55	55.6667	86.1
Figure 1-f and Figure 1-g
	Time Mouse	-9.9667	-9.6333	-9.3	-9	-8.6667	-8.3333	-8	-7.6667	-7.3333	-7	-6.6667	-6.3333	-6	-5.6667	-5.3333	-5	-4.6667	-4.3333	-4	-3.6667	-3.3333	-3	-2.6667	-2.3333	-2	-1.6667	-1.3333	-1	-0.66667	-0.33333	0	0.33333	0.66667	1	1.3333	1.6667	2	2.3333	2.6667	3	3.3333	3.6667	4	4.3333	4.6667	5	5.3333	5.6667
Habituation-GCaMP6m	1	-0.0060137	-0.001882	-0.0007408	0.0010996	-0.0030232	-0.011924	-0.020212	-0.011682	-0.0033883	-0.0044833	-0.0046218	-0.0073924	-0.0015764	0.00036521	1.34e-05	0.0044023	0.010944	0.0077512	0.0080239	0.003182	0.0055985	0.002032	-0.0009585	0.013341	0.0085978	0.0064495	0.0032545	-0.0007672	-0.000356	-0.0002681	-0.0007826	-0.0011652	0.00061148	0.00071923	0.0017813	0.0016801	0.0055413	0.010465	0.010728	0.020892	0.013862	0.016505	0.016109	0.013345	0.010051	0.0079579	0.0010403	-0.0023174
	2	-0.0015283	-0.034389	-0.045427	-0.042784	-0.0071561	-0.016418	-0.017371	0.019854	0.038536	0.015131	0.028382	0.016938	0.010134	0.032874	0.022487	0.036825	0.021266	0.022151	0.026555	0.0039848	-0.011901	0.0069653	0.0026504	-0.0047577	-0.027387	-0.042178	-0.038734	-0.027138	0.0011942	0.0073665	0.0061037	0.024655	0.02567	0.040196	0.020608	0.0087224	0.027782	0.022018	0.036985	0.033408	0.042131	0.025921	0.028298	0.01584	0.0087242	0.010033	0.017399	0.0025895
	3	-0.024169	-0.003336	-0.0042066	-0.0054253	0.0012509	-0.0097115	-0.016415	-0.0037555	0.0094609	0.029159	0.03908	0.020795	-0.016165	-0.028374	-0.017885	-0.026602	-0.024357	-0.022369	-0.01804	-0.0016045	0.012142	0.00084096	0.019716	0.039896	0.052937	0.034149	-0.0089771	-0.0022233	-0.0004205	-0.028156	-0.015505	0.015404	0.010165	0.033388	0.011792	-0.0051927	-0.0099885	-0.002456	-0.01593	-0.019841	-0.0049647	-0.0055757	0.014776	0.0055941	0.045852	-0.0055535	-0.024251	-0.024162
	4	-0.0084214	-0.020491	-0.0035377	-0.022344	-0.021476	-0.015441	-0.020052	0.0047426	0.010282	0.0053281	-0.010431	-0.010714	0.00065067	0.016386	0.013918	0.016632	0.016276	0.0057772	-0.0014352	-0.0042064	-0.014862	0.0044964	0.021779	0.017175	0.0054113	0.0092636	0.0051418	0.0024638	0.0040406	-0.0029156	-0.014503	-0.01417	-0.012124	-0.0050048	-0.017859	-0.0089204	0.01116	0.017644	0.022348	0.022381	0.012916	0.016273	0.0046627	0.0085983	0.00049432	-0.0072237	-0.011944	-0.0053574
	5	0.028623	0.038661	0.037048	0.031004	0.019943	0.011459	0.0092486	0.017192	0.016522	-0.0008812	-0.0072592	0.0029955	0.0095391	-0.000802	-0.0095132	-0.017324	-0.019141	-0.022634	-0.0091171	0.0093807	-0.0026023	-0.012338	-0.027716	-0.029288	-0.027459	0.0014784	-0.0025063	-0.011359	-0.012723	0.00047985	0.0027819	-0.0097556	-0.014175	-0.014429	-0.012468	-0.0080009	0.010096	0.0071963	0.020166	0.035425	0.030161	0.012758	0.016836	0.044638	0.043801	0.023219	0.027401	0.027427
	6	-0.0093943	-0.019627	-0.0075383	-0.014074	-0.014411	-0.0078552	0.0088583	0.0040273	-0.015259	-0.016471	-0.017844	-0.027337	-0.0359	-0.039225	-0.010752	0.018281	0.029487	0.0092405	-0.012389	-0.01679	0.00086367	0.023381	0.013116	0.0073443	0.0087023	0.023982	0.032276	0.039511	0.020218	0.02365	0.026638	0.018379	0.039197	0.028592	0.021822	0.030463	0.03552	0.0021965	0.010583	0.0041178	-0.010483	-0.010536	-0.0089894	-0.0037032	0.0074298	-0.0053555	-0.013247	-0.019192
	7	-0.024535	-0.022279	-0.019563	-0.034414	-0.024153	-0.016166	-0.013015	-0.0077234	-0.012393	-0.02359	0.0018805	0.012753	0.01161	-0.012213	-0.0047921	0.014496	0.006731	0.035299	0.021709	0.011329	0.019016	0.026625	0.0057527	0.015893	0.027473	0.0025894	-0.0027625	0.00209	0.0065589	-0.0148	-0.017454	-0.018689	-0.017763	-0.0024594	0.019352	0.0070041	0.005979	0.023608	0.013325	0.009494	0.0086185	0.013984	0.018892	0.026103	0.01728	0.0016055	0.0081621	-0.0037632
	8	0.041601	0.02547	0.042148	0.030846	-0.0025812	-0.0067387	0.0021518	-0.004993	-0.017228	0.0058334	-0.0030856	-0.025346	-0.025047	-0.019616	-0.012988	-0.0054281	-0.028002	-0.0001961	0.037941	-0.0029914	0.013683	0.0043824	-0.012765	-0.0048296	-0.015311	-0.029189	-0.0094435	0.036574	0.017271	-0.01684	-0.02824	-0.04159	-0.041029	-0.039376	-0.04258	-0.023206	-0.0009952	-0.029196	-0.026013	-0.034346	-0.042011	-0.03284	-0.023449	-0.01039	0.010179	0.022739	0.025412	0.020835
	9	0.032461	0.044818	0.040726	0.033248	0.0029919	0.03055	0.022627	0.0088117	0.0026215	-0.0015581	0.0042985	0.0027158	-0.007562	-0.01991	-0.01813	-0.013398	-0.023386	-0.021477	-0.029633	-0.026636	-0.024847	-0.025656	-0.014155	-0.022572	-0.018926	0.013468	0.021275	0.0077903	0.0075534	-0.0043599	0.02087	0.026257	0.053833	0.07947	0.077531	0.05209	0.053452	0.042251	0.037872	0.018087	0.043335	0.073471	0.084738	0.061273	0.051147	0.03314	0.036284	0.019901
Figure 1-j and Figure 1-k
	Time Mouse	-9.9667	-9.6333	-9.3	-9	-8.6667	-8.3333	-8	-7.6667	-7.3333	-7	-6.6667	-6.3333	-6	-5.6667	-5.3333	-5	-4.6667	-4.3333	-4	-3.6667	-3.3333	-3	-2.6667	-2.3333	-2	-1.6667	-1.3333	-1	-0.66667	-0.33333	0	0.33333	0.66667	1	1.3333	1.6667	2	2.3333	2.6667	3	3.3333	3.6667	4	4.3333	4.6667	5	5.3333	5.6667
Conditioning-GCaMP6m CS1	1	-0.004146	-0.00061	-0.001946	-0.002012	0.010115	0.012867	0.01147	0.017096	0.011152	0.013958	0.008152	0.001323	-0.002404	0.002756	0.012491	0.007668	0.005517	-0.002908	0.00458	0.003377	-0.002056	-0.000729	-0.006218	-0.015609	-0.010606	-0.008172	-0.011372	-0.015656	-0.011564	-0.015968	-0.028686	-0.032926	-0.010665	-0.002569	0.009121	0.001885	-0.006453	-0.009932	0.008894	0.01904	0.022269	0.015888	-0.000814	-0.014289	-0.020318	-0.024927	-0.030914	-0.035434
	2	-0.040184	-0.043943	-0.046361	-0.058013	-0.009979	0.005784	0.031333	0.018012	0.006928	0.027645	0.026849	0.035857	0.028849	0.038741	0.076984	0.038472	0.021708	-0.008585	-0.011942	-0.002897	-0.017989	-0.032236	-0.002165	-0.007194	0.013833	-0.003477	0.001238	-0.003206	-0.039744	-0.065415	-0.060975	-0.044924	-0.057502	-0.036092	-0.031775	-0.016847	0.002167	-0.010699	-0.027432	-0.004779	0.015413	0.041374	0.0531	0.035837	0.015265	-0.008003	-0.029339	-0.041854
	3	-0.020871	-0.021098	0.008924	0.007705	-0.017743	-0.027845	-0.039673	-0.039858	-0.033715	-0.022347	-0.019523	-0.003843	-0.007044	-0.020657	-0.005992	0.019011	0.016941	-0.014514	0.035703	0.061456	0.046102	0.036597	0.051239	0.028909	0.006723	0.010778	-0.00382	0.002176	-0.021593	-0.012344	-0.025795	0.006398	0.062412	0.087212	0.065271	0.052351	0.045588	0.059521	0.0444	0.015633	0.011565	0.020931	0.008574	0.011518	0.03131	0.002203	-0.007226	-0.012769
	4	0.015552	0.027602	0.048808	0.093891	0.12689	0.094103	0.051842	0.018103	0.000687	-0.005643	-0.017338	-0.066906	-0.068163	-0.077307	-0.088046	-0.087406	-0.075448	-0.055664	-0.085683	-0.094766	-0.045928	-0.044047	-0.027026	0.03577	0.024667	0.040567	0.032856	0.071204	0.056148	0.034967	0.034796	0.12805	0.16166	0.1378	0.10273	0.069057	0.028451	0.009583	-0.007537	0.010101	0.002395	-0.010672	-0.024953	-0.029542	-0.021015	-0.009999	-0.005359	-0.007404
	5	0.016093	0.004206	0.002362	0.009444	0.005101	-0.001032	0.023216	-0.000592	0.007732	0.00038	0.0108	0.004964	0.005766	0.002831	-0.003346	-0.008728	0.00618	0.001571	-0.003072	-0.002555	-0.000363	-0.008047	-0.010169	-0.014472	0.001186	0.008412	-0.004074	-0.008728	-0.014453	-0.013725	-0.015288	0.009418	0.018951	0.019605	0.024606	0.027397	0.032568	0.033363	0.031777	0.031762	0.03089	0.034272	0.038756	0.037318	0.0333	0.039099	0.04494	0.034886
	6	0.009955	0.010074	-0.003308	-0.00175	0.003545	0.001522	-0.009701	-0.018566	-0.020374	-0.009272	-0.005996	0.000492	0.003329	0.000898	-0.002573	-0.017672	-0.018716	-0.01321	0.002248	0.010541	0.010418	0.00299	0.00189	-0.007633	0.001263	0.027481	0.027612	0.01428	0.002378	0.002774	-0.001365	0.010683	0.014427	0.017074	0.014083	0.022896	0.033881	0.028599	0.027382	0.033635	0.034562	0.062951	0.069878	0.067771	0.059454	0.052634	0.048717	0.056183
	7	0.007025	0.002552	0.027962	0.038932	0.025246	0.028198	0.020598	0.025955	0.032529	0.016808	0.007709	0.000396	-0.001086	-0.00423	-0.009699	-0.002825	-0.005024	-0.000481	-0.000941	-0.011917	-0.021894	-0.030502	-0.029272	-0.018078	-0.015358	-0.007949	-0.010045	-0.018531	-0.020644	-0.009779	-0.019098	-0.013798	-0.014487	-0.012972	0.002561	0.01136	0.023009	0.034378	0.016547	0.007803	0.011132	0.017593	0.013779	0.025059	0.025834	0.025248	0.037526	0.052015
	8	0.050083	0.035018	0.014931	0.015006	0.004591	-0.009653	-0.001138	0.000998	-0.018456	-0.015642	-0.023546	-0.017695	-0.011476	-0.001366	0.020515	0.018297	0.021746	0.03071	0.006275	0.000582	-0.014864	-0.005575	-0.010838	-0.015609	-0.017565	-0.009671	-0.00993	-0.010039	0.015553	0.010633	0.020669	-0.004633	-0.006433	-0.001887	0.009551	-0.000849	-0.0097	0.003544	0.008671	0.020741	-0.009454	0.02155	0.013819	0.024864	0.023548	0.024763	0.014816	0.006404
	9	-0.035012	0.001306	-0.014017	-0.034219	-0.033542	-0.036141	-0.033154	-0.038073	-0.04383	-0.020592	-0.021432	-0.006458	-0.007748	0.026347	0.039294	0.03141	0.030767	0.006381	-0.005944	-0.001821	-0.003836	-0.006057	-0.003836	-0.004162	0.013213	0.018136	0.043737	0.02886	0.022499	0.02878	0.019391	0.062864	0.10172	0.098006	0.094123	0.093958	0.10102	0.078862	0.079474	0.083893	0.067366	0.073677	0.076781	0.092139	0.090371	0.079035	0.11656	0.095078
	Time Mouse	-9.9667	-9.6333	-9.3	-9	-8.6667	-8.3333	-8	-7.6667	-7.3333	-7	-6.6667	-6.3333	-6	-5.6667	-5.3333	-5	-4.6667	-4.3333	-4	-3.6667	-3.3333	-3	-2.6667	-2.3333	-2	-1.6667	-1.3333	-1	-0.66667	-0.33333	0	0.33333	0.66667	1	1.3333	1.6667	2	2.3333	2.6667	3	3.3333	3.6667	4	4.3333	4.6667	5	5.3333	5.6667
Conditioning-GCaMP6m CS2	1	0.00347	-0.001576	-0.001262	0.0087	0.007029	0.005179	0.001318	-0.000943	0.002112	0.001658	0.000924	-0.003438	-0.003135	-0.002589	-0.002119	-0.001651	-0.001958	-0.001454	0.000346	6.47e-05	0.000335	-0.00207	-0.002416	-0.001606	-0.001484	-0.003084	-0.003346	-0.002076	-0.005493	0.003449	-0.000566	0.023603	0.034296	0.03127	0.028864	0.026137	0.015455	0.013179	0.010788	0.006852	0.006569	0.005533	0.005208	0.004278	0.00382	0.003356	0.000773	0.001412
	2	0.012479	0.017208	-0.00523	-0.023682	-0.018949	-0.01974	-0.015865	-0.012657	-0.035116	-0.003082	-0.006404	-0.008807	-0.014048	-0.023635	-0.027276	-0.023039	-0.015786	-0.011441	0.001428	0.00786	0.016355	0.014973	0.007176	-0.010568	-0.006872	0.012436	0.022866	0.047636	0.054891	0.05574	0.031619	0.01543	-0.014184	-0.022067	-0.018866	-0.004517	-0.002591	0.022845	0.023086	-0.004352	-0.022548	-0.00685	0.024233	0.04703	0.042047	0.044072	0.061353	0.067762
	3	-0.001733	-0.017705	0.005198	0.022633	0.013453	0.029544	0.030703	0.03371	0.062428	0.04801	0.071379	0.03237	-0.004332	-0.021838	-0.030264	0.002409	0.013879	-0.000288	-0.003695	0.003763	0.00442	-0.007294	-0.020346	-0.013648	-0.026382	-0.031551	-0.039244	-0.041017	-0.048124	-0.044663	-0.035449	0.031258	0.034755	0.048998	0.045932	0.055323	0.052024	0.071812	0.087712	0.068382	0.081009	0.06494	0.050428	0.047566	0.05371	0.037431	0.02614	0.02725
	4	0.032137	0.054699	0.04391	0.054476	0.021026	0.018614	0.038613	0.12509	0.11355	0.094385	0.092492	0.067039	0.048379	0.019797	-0.015274	0.009771	-0.007954	-0.029223	-0.033156	-0.04684	-0.060402	-0.072762	-0.078757	-0.075749	-0.055336	-0.051968	-0.059996	-0.066576	-0.069498	-0.05545	-0.072348	0.008317	0.056357	0.094909	0.10442	0.085974	0.097913	0.077227	0.08896	0.071595	0.059574	0.03206	0.032486	0.024818	0.037696	0.072124	0.055556	0.036917
	5	-0.011181	-0.012105	-0.013367	-0.013816	-0.016777	-0.014909	-0.01699	-0.017919	-0.02021	-0.018518	-0.021262	-0.019001	-0.012551	-0.002923	0.006249	0.004984	0.000596	0.011479	0.010603	0.015971	0.018636	0.026722	0.020912	0.022417	0.022716	0.011902	0.003883	0.008933	-0.002777	0.007709	0.009094	0.018883	0.033048	0.041666	0.049737	0.047397	0.052234	0.059148	0.054098	0.044473	0.04739	0.040176	0.033509	0.03836	0.036833	0.027744	0.047872	0.048441
	6	-0.031971	-0.033938	-0.033218	-0.032344	-0.031863	-0.034218	-0.034982	-0.037529	-0.004916	0.019419	0.02547	0.01406	0.003845	-0.007973	-0.002762	0.019006	0.020868	0.027398	0.03426	0.039521	0.03469	0.024468	0.023211	0.018723	0.016859	0.005068	-0.001941	-0.007691	-0.014133	-0.015749	-0.014089	0.011766	0.017348	0.004297	-0.005652	-0.010095	-0.012603	-0.014346	-0.013666	-0.021889	-0.023006	-0.022382	-0.020779	-0.021039	-0.021088	-0.024669	-0.029122	-0.031526
	7	0.001114	-0.009385	-0.005879	0.003696	0.003518	0.007943	0.009454	0.005708	0.015663	0.007707	0.002786	0.014839	0.032029	0.019331	0.017057	0.006085	-0.012966	-0.006814	-0.011416	-0.005398	0.008106	0.020487	0.00854	-0.006807	-0.009513	-0.004058	-0.015277	-0.025673	-0.030796	-0.032707	-0.018265	0.000581	0.006068	0.007119	0.005702	0.009754	0.01485	0.035428	0.057856	0.059959	0.068318	0.096295	0.089716	0.09034	0.11073	0.11658	0.12203	0.12213
	8	0.016244	0.0182	0.018425	0.00869	0.002001	-9.96e-05	0.0006	-0.001167	-0.003314	-0.002378	-0.004197	-0.010851	-0.008969	-0.006946	-0.007892	-0.014086	-0.010248	-0.006391	-0.012813	-0.009107	-0.009589	-0.012198	-0.015025	-0.010064	-0.010808	-0.007559	0.009715	0.028536	0.033486	0.032633	0.016762	0.05926	0.051196	0.063502	0.049148	0.066359	0.081585	0.083779	0.054261	0.031875	0.020627	0.017078	0.01577	0.012102	0.008325	0.007836	0.01022	0.006361
	9	-0.001498	-0.002745	-0.003049	-0.00581	-0.002007	-0.003904	-0.002552	-0.006652	-0.01422	-0.01911	-0.015738	-0.016565	-0.014533	-0.010413	-0.006566	-0.017261	-0.018958	0.005244	0.000907	-0.003121	0.023162	0.014241	-0.011778	0.020804	0.001364	0.012209	0.003394	0.022304	0.036077	0.046894	0.062209	0.093593	0.10431	0.11854	0.11396	0.10167	0.080069	0.055892	0.052568	0.050068	0.040058	0.038103	0.046151	0.019695	0.011799	0.007435	0.011963	0.016162
	Time Mouse	-9.9667	-9.6333	-9.3	-9	-8.6667	-8.3333	-8	-7.6667	-7.3333	-7	-6.6667	-6.3333	-6	-5.6667	-5.3333	-5	-4.6667	-4.3333	-4	-3.6667	-3.3333	-3	-2.6667	-2.3333	-2	-1.6667	-1.3333	-1	-0.66667	-0.33333	0	0.33333	0.66667	1	1.3333	1.6667	2	2.3333	2.6667	3	3.3333	3.6667	4	4.3333	4.6667	5	5.3333	5.6667
Conditioning-GCaMP6m CS3	1	0.001763	0.002527	0.001007	-0.000186	-4.11e-05	-0.000664	0.000588	0.001232	0.002601	0.000929	-0.000518	4.32e-06	0.000972	0.001096	0.00056	-0.000272	-0.00309	-0.00259	9.93e-05	-0.001228	-0.003379	-0.001129	-0.001864	-0.00021	0.001111	0.000636	0.001753	0.002467	-0.001377	-0.001558	-0.00246	0.029697	0.032847	0.020168	0.019534	0.033152	0.030339	0.030296	0.035233	0.026029	0.020025	0.015761	0.01656	0.014582	0.011315	0.011443	0.011311	0.00832
	2	0.086821	0.084553	0.059372	0.040977	0.036632	0.033501	0.017976	0.01244	0.004261	0.000571	-0.005159	-0.008907	-0.012407	-0.012138	-0.014841	-0.003581	-0.001771	-0.012083	-0.019087	-0.017499	-0.016268	-0.01937	-0.02147	-0.020723	-0.020907	-0.019831	-0.023298	-0.022554	-0.023366	-0.02088	-0.022184	0.012239	0.073008	0.11549	0.10561	0.091186	0.10467	0.088223	0.068534	0.054223	0.048229	0.080876	0.11891	0.14241	0.1067	0.088106	0.070973	0.049202
	3	-0.007823	0.00125	-0.003246	-0.006432	-0.009993	0.011066	0.019478	0.030669	0.019358	0.019738	0.005764	0.000448	0.024059	0.035136	0.024993	0.009309	0.005002	0.033204	0.004621	-0.002744	-0.006626	-0.018498	-0.021937	-0.028013	-0.024778	-0.018824	-0.028219	-0.023527	-0.032259	-0.020619	-0.001845	0.038985	0.02971	0.028213	0.031498	0.062586	0.05266	0.075231	0.13637	0.12282	0.090085	0.10753	0.073639	0.028606	0.050838	0.097144	0.08228	0.07144
	4	0.011596	-0.00747	-0.036754	-0.033139	-0.023496	0.006632	0.039401	0.044928	0.058669	0.042881	0.039899	0.025469	0.010999	0.005979	-0.011993	-0.01252	-0.028341	-0.029775	-0.021495	-0.036414	-0.031664	-0.024791	-0.008832	-0.034455	-0.033822	-0.022395	0.012413	0.025812	0.039559	0.02231	0.013767	0.059494	0.15444	0.14755	0.1314	0.12898	0.16723	0.15387	0.096924	0.083829	0.0652	0.05752	0.057598	0.061773	0.045458	0.041734	0.02392	0.021622
	5	-0.001002	0.019721	0.009187	0.006055	-0.007622	0.007544	0.006454	-0.001896	0.005521	0.017401	0.015025	0.008987	0.014472	0.004683	0.001852	-0.002693	0.002735	-0.003832	-0.007107	-0.006314	-0.011137	0.004284	0.001055	-0.00881	-0.01581	-0.017547	-0.017321	-0.019224	-0.02269	0.003303	0.004055	0.020946	0.027258	0.021886	0.015717	0.017033	0.015108	0.024804	0.030913	0.022879	0.029841	0.0243	0.025627	0.035947	0.063395	0.056808	0.03783	0.040793
	6	0.002051	0.003584	0.001352	0.001131	0.004185	0.001209	0.005586	0.004298	-0.000525	-0.002973	-0.000341	0.000962	-0.001013	-0.002103	0.000612	-0.000253	-0.00371	-0.000928	-0.002558	-0.003378	-0.005119	-0.002505	-0.000749	0.000826	-0.000875	-0.003401	-0.002274	0.003279	0.002507	-0.001076	-0.001114	0.031959	0.053154	0.069747	0.067077	0.060085	0.044177	0.036898	0.03367	0.044647	0.054497	0.045382	0.042015	0.031954	0.020199	0.04231	0.040259	0.02784
	7	-0.005662	-0.004246	-0.000687	-0.002082	-0.000831	0.000599	-0.005537	-0.005291	-0.005785	-0.00512	0.017264	0.036187	0.024116	0.014266	0.007818	0.005243	0.001118	-0.002231	-0.000129	-0.003235	-0.002719	-0.004956	-0.00609	-0.008249	-0.006311	-0.00439	-0.006145	-0.009506	-0.010555	-0.012248	-0.008682	0.03547	0.045199	0.049052	0.041571	0.035762	0.032877	0.01783	0.01759	0.060259	0.052601	0.034195	0.03383	0.023158	0.018302	0.008353	0.009666	0.008059
	8	0.006362	0.002609	0.005623	0.001999	-0.001203	-0.000461	-0.001586	-0.000314	-0.001536	-0.002739	-0.000284	-0.000702	-0.001177	0.002703	-0.002263	-0.00442	0.003373	0.007565	0.006368	0.002158	4.02e-06	8.45e-05	0.001302	0.001379	-0.005301	0.00057	-0.001523	-0.004514	-0.004193	-0.008209	-0.006503	0.032118	0.054151	0.051317	0.01623	0.030577	0.02181	0.012471	0.015275	0.015299	0.004596	0.004754	0.006742	0.008065	0.015453	0.007039	0.006314	0.029357
	9	-0.022636	-0.023249	-0.018238	-0.021752	-0.019906	-0.017376	-0.016589	-0.025052	-0.021173	-0.017002	-0.012843	-0.017289	-0.02111	-0.021957	-0.021608	-0.022735	-0.028151	-0.027914	-0.021779	-0.02184	-0.025168	-0.026648	-0.023253	-0.009029	0.07814	0.10219	0.089404	0.08108	0.058825	0.065473	0.065987	0.069035	0.090196	0.11516	0.071756	0.065371	0.052403	0.079138	0.073341	0.068505	0.058626	0.047757	0.046899	0.042408	0.03812	0.036225	0.031611	0.026534
Figure 1-p and Figure 1-q
	Time Mouse	-9.9667	-9.6333	-9.3	-9	-8.6667	-8.3333	-8	-7.6667	-7.3333	-7	-6.6667	-6.3333	-6	-5.6667	-5.3333	-5	-4.6667	-4.3333	-4	-3.6667	-3.3333	-3	-2.6667	-2.3333	-2	-1.6667	-1.3333	-1	-0.66667	-0.33333	0	0.33333	0.66667	1	1.3333	1.6667	2	2.3333	2.6667	3	3.3333	3.6667	4	4.3333	4.6667	5	5.3333	5.6667
Retrieval-GCaMP6m	1	0.025041	0.014275	0.0036019	-0.0007241	0.0077755	0.0047509	-0.0053598	-0.012717	-0.018235	-0.0029598	-0.0040307	-0.012131	-0.0024133	-0.0018922	-0.0027257	-0.0028637	-0.0003761	-0.0028887	0.0080708	0.010145	0.0050656	-0.0075505	-0.0078707	0.019549	0.023604	0.013447	-0.0014168	-0.01061	-0.014885	-0.016674	-0.0047934	-0.0083079	-0.0049053	0.017193	0.010471	-0.0006073	-0.0096089	-0.0075768	-0.0093983	-0.0087726	-0.011609	-0.014147	-0.017379	-0.019328	-0.02013	-0.022837	-0.019592	-0.023074
	2	-0.0068272	-0.011866	-0.013135	-0.014336	-0.019485	-0.018333	-0.018529	-0.01625	-0.017137	-0.019601	-0.017869	-0.016356	0.0066663	0.034202	0.034216	0.028542	0.024481	0.023029	0.018418	0.016713	0.0067802	0.001258	-0.001375	0.0049031	-0.0026169	-0.010584	-0.0065468	2.55e-05	0.0030092	0.0032559	-0.0064301	0.021833	0.05623	0.062719	0.079413	0.095668	0.10732	0.099461	0.070087	0.053483	0.044448	0.039169	0.0341	0.029685	0.021272	0.016016	0.015725	0.013409
	3	-0.020645	-0.0055312	0.05543	0.057062	0.045228	0.033269	0.0075025	0.012146	0.005795	-0.0018821	0.0042246	-0.012509	-0.006894	0.00070707	0.01254	0.040825	0.01163	0.013684	0.00037944	-0.011231	-0.021607	-0.026589	-0.021164	-0.029083	-0.021254	-0.026006	-0.023119	-0.031236	-0.027044	-0.018654	-0.024431	0.01398	0.038324	0.042041	0.043763	0.037888	0.018107	0.012801	0.003414	0.0059709	0.0063712	0.03388	0.12075	0.12707	0.10048	0.057281	0.02402	0.020592
	4	0.0032332	0.032063	0.010366	0.0018116	-0.011468	-0.035655	-0.044974	-0.038295	-0.037609	-0.029131	-0.046112	-0.054559	-0.064233	-0.069685	-0.060757	-0.057773	-0.044916	-0.050363	-0.043597	0.0055959	0.04817	0.068558	0.039784	0.028574	0.024282	0.01962	0.047352	0.089364	0.080094	0.11481	0.088206	0.12852	0.22031	0.25378	0.26128	0.25517	0.21689	0.2054	0.18324	0.17407	0.1718	0.20203	0.17727	0.15588	0.12563	0.13146	0.14253	0.13991
	5	0.014535	0.013256	0.0079412	0.007125	0.0060943	0.0064851	0.0045367	0.0037436	0.0052437	0.0030194	0.0023546	0.003188	0.0035271	0.0035827	0.00013994	-0.0020307	-0.0023889	-0.0027012	-0.0025518	-0.003207	-0.0045691	-0.0058048	-0.0066037	-0.0077609	-0.0051822	-0.0058106	-0.0071689	-0.0067398	-0.0089046	-0.0090158	0.015629	0.034136	0.025316	0.067224	0.04657	0.041769	0.038378	0.034215	0.030092	0.031705	0.02595	0.020831	0.02149	0.020706	0.019804	0.014231	0.013074	0.010137
	6	-0.0010985	-0.0015349	-0.0013996	-0.0004833	0.0085363	0.0076177	0.0063196	0.013908	0.016474	0.020772	0.006241	0.0097275	0.0041792	-0.007513	-0.015394	0.0024883	0.0073646	-0.0055886	-0.016192	-0.014713	-0.015359	-0.005041	-0.004465	0.002268	-0.0003589	-0.010971	-0.011427	-0.0076264	-0.0052352	-0.0085842	0.0080628	0.0049101	0.0096643	0.014157	0.021658	0.026292	0.018616	0.0042011	-0.0050061	-0.0023356	-0.0021327	-0.009542	-0.017512	-0.020558	-0.02099	-0.021509	-0.02385	-0.027219
	7	0.0082304	0.02261	0.036607	0.015002	0.022396	0.026865	0.039937	0.011372	0.0042261	0.023725	0.029099	0.049243	0.047073	0.010676	0.014264	-0.0039922	-0.031349	-0.02258	-0.014738	0.0055432	-0.0011182	-0.011992	-0.02581	-0.037507	-0.050686	-0.022138	-0.030006	-0.030708	-0.01026	-0.042982	-0.052699	-0.029958	-0.046886	-0.053181	-0.038778	-0.032367	-0.038194	-0.021484	0.011459	0.052845	0.067167	0.068825	0.051137	0.025023	-0.0057056	-0.016752	-0.028164	-0.041079
	8	-0.0014537	-0.01446	-0.028886	-0.0054188	0.014328	0.064139	0.084421	0.07428	0.052933	0.036641	0.039607	0.020159	0.0043286	-0.0073688	0.0091044	-0.0023669	-0.014046	-0.020163	-0.025077	-0.006558	-0.011464	-0.026838	-0.018211	-0.02514	-0.029832	-0.036322	-0.038032	-0.020261	-0.018099	-0.027933	-0.031518	0.025105	0.059183	0.075435	0.10011	0.1066	0.1251	0.12157	0.14172	0.13439	0.13324	0.11361	0.1169	0.11327	0.10173	0.089986	0.08925	0.094059
	9	0.035636	0.032341	0.036765	0.032027	0.024054	0.016605	0.0015338	0.0067924	0.016005	0.0058209	-0.0060018	-0.016129	-0.010611	0.0014319	-0.0048358	0.00068312	-0.0019858	0.0018881	0.0069038	0.0071292	-0.014292	-0.021515	-0.01562	-0.020526	-0.0070243	-0.015882	-0.018938	-0.003078	-0.0031679	-0.022451	-0.043205	-0.027773	-0.03108	-0.0072604	-0.0056328	0.017169	0.033187	0.042819	0.041928	0.04499	0.046656	0.05327	0.051331	0.042349	0.038278	0.012713	-0.011081	-0.02517
Figure 1-l	Group Mouse	CS1	CS2	CS3
Early+Late	1	-0.0334528	0.0106566	0.0147531
	2	-0.0487716	0.00409574	0.0617625
	3	-0.0093666	0.0315076	0.0344451
	4	-0.0171365	0.0170973	0.0708622
	5	0.021952	0.0303374	-0.0023497
	6	-0.0113776	-0.0149034	0.0601371
	7	0.0242794	0.00644858	0.0249868
	8	0.0110925	0.0163113	0.00490956
	9	0.00247671	-0.0063061	0.037382
	Group Mouse	CS1	CS2	CS3
Early	1	-0.0262016	0.0129107	0.0143822
	2	-0.0374033	0.0292006	0.0955364
	3	-0.0037424	0.0271193	0.0383331
	4	0.0152356	0.0484281	0.042223
	5	0.0223629	0.0412029	0.0186085
	6	0.0171528	-0.0214158	0.0273293
	7	0.041253	0.0344927	0.0140194
	8	0.0102679	0.0183029	0.0122601
	9	0.0433711	0.0274164	0.0302302
	Group Mouse	CS1	CS2	CS3
Late	1	-0.0407039	0.00840257	0.0151239
	2	-0.06014	-0.0210091	0.0279887
	3	-0.0149908	0.0358959	0.030557
	4	-0.0495087	-0.0142334	0.0995015
	5	0.0215411	0.0194719	-0.0233079
	6	-0.0399079	-0.008391	0.0929448
	7	0.00730577	-0.0215955	0.0359542
	8	0.0119171	0.0143632	-0.0024409
	9	-0.0384177	-0.0400127	0.0445338
Figure 1-m	Group Mouse	CS1	CS2	CS3
Early+Late	1	0.026352	0.036207	0.039295
	2	0.054793	0.11832	0.17577
	3	0.088744	0.12629	0.14456
	4	0.16409	0.12429	0.19678
	5	0.045915	0.064482	0.06365
	6	0.074869	0.044391	0.15242
	7	0.16795	0.12362	0.11555
	8	0.095613	0.085311	0.057503
	9	0.11775	0.13567	0.12718
	Group Mouse	CS1	CS2	CS3
Early	1	0.026352	0.036207	0.039295
	2	0.054793	0.11832	0.17577
	3	0.088744	0.091497	0.14456
	4	0.16409	0.12429	0.17327
	5	0.045598	0.064482	0.06365
	6	0.074869	0.020352	0.084359
	7	0.16795	0.12362	0.064572
	8	0.042534	0.085311	0.057503
	9	0.11775	0.13567	0.12273
	Group Mouse	CS1	CS2	CS3
Late	1	-0.0058889	0.013183	0.034777
	2	-0.015788	0.073487	0.14801
	3	0.082765	0.12629	0.10545
	4	0.045915	0.086199	0.19678
	5	-0.015798	0.044391	0.15242
	6	0.066194	0.00071459	0.11555
	7	0.095613	0.076608	0.0066863
	8	-0.0033607	0.028651	0.12718
	9	-0.059355	0.074989	0.23287
[truncated: 522 more columns]

## Sheet: Figure 2
Figure 2-d
Group		mCherry										NpHR
	Mouse	1	2	3	4	5	6	7	8	9		1	2	3	4	5	6	7	8	9
FCS-Habituation	Baseline	9.73	3.2	2.67	5.33	5.33	3.73	9.6	2.67	16.53		1.78333	7.78333	6	7.78333	17.7833	7.78333	6.88333	7.78333	6.88333
	Habituation	18.6667	17.7833	7.11667	10.6667	8	17.1	4.45	13.3333	7.11667		12.6611	11.4778	20.5889	12.0722	13.85	12.3667	7.18333	11.1889	10.5889
Group		mCherry										NpHR
	Mouse	1	2	3	4	5	6	7	8	9		1	2	3	4	5	6	7	8	9
FCS-Conditioning	Baseline	5.33333	1.76667	46.2333	1.76667	42.6667	1.76667	3.56667	3.56667	1.76667		22.3333	5.33333	0	0.883333	1.78333	31.8833	0.883333	2.66667	4.45
	CS1	12.4333	3.56667	30.2333	5.33333	8.9	21.3333	9	8.9	0		28.4333	16.9	7.1	16	28.6667	12.4333	39.1	5.33333	24
	CS2	26.6667	35.5667	56.9	16	19.5667	46.2333	13.447	11.8	16		28.4333	19.5667	10.6667	28.4333	7.1	5.33333	40.4667	3.56667	35.1333
	CS3	51.5667	60.6667	65.7667	39.5667	35.5667	60.4333	39.5667	32	53.7667		10.6667	29.7667	31.5667	48.6667	44.4333	10.6667	48	21.3333	39.7667
Group		mCherry										NpHR
	Mouse	1	2	3	4	5	6	7	8	9		1	2	3	4	5	6	7	8	9
FCS-Retrieval	Baseline	10.6667	24.8833	32.8833	17.45	14.7833	20.45	50.3333	44.45	4.45		19.8	7.93	3.2	17.6	7.47	33.87	31.2	9.4	15.2
	Retrieval	77.7833	52	76.8833	94.6667	78.6667	37.2167	61.3333	43.1167	85.7833		30.15	34.5889	22.7389	34.3	23.3333	68.9611	45.5556	27.1833	40.8111
Figure 2-g
Group		late stage light on							early stage light on							pre-CS light on							light off
	Mouse	1	2	3	4	5	6		1	2	3	4	5	6		1	2	3	4	5	6		1	2	3	4	5	6
FCS-Habituation	Baseline	7.11667	1.78333	3.55	1.78333	2.33333	1.78333		0.883333	0	4.45	1.78333	1.78333	1.78333		0.883333	0.883333	0.883333	3.55	0.883333	1.78333		0.883333	4.45	0	5.33333	1.78333	0.883333
	Habituation	11.55	9.78333	2.66667	6.21667	10.6667	15.1167		8	7.11667	6.21667	2.66667	6.55	6.21667		7.11667	8.88333	3.55	6.21667	7.11667	8.88333		7.11667	8.88333	11.55	7.11667	7.11667	8.88333
Group		late stage light on							early stage light on							pre-CS light on							light off
	Mouse	1	2	3	4	5	6		1	2	3	4	5	6		1	2	3	4	5	6		1	2	3	4	5	6
FCS-Conditioning	Baseline	8.53333	5.68	4.26667	5.68	8.53333	8.53333		2.85333	5.68	4.08	1.41333	2.85333	2.85333		9.94667	21.1467	2.85333	1.41333	4.26667	2.85333		9.94667	11.3867	8.53333	4.26667	4.26667	1.41333
	CS1	26.6786	15.25	5.71429	16.1786	13.3214	15.25		28.5714	9.53571	9.53571	13.3214	32.3929	34.2857		1.42857	19.0357	9.53571	9.53571	11.4286	7.60714		9.53571	17.1429	15.25	11.4286	13.3214	40
	CS2	32.1429	13.3214	17.1429	19.0357	9.53571	22.8571		29.75	45	45.25	41.8929	60.9643	67.3929		34.2857	60.9643	43.3214	39.5357	17.1429	58.5714		13.5714	47.1429	28.3214	40.4643	45.25	64.0357
	CS3	60.9643	13.3214	16.1786	28.5714	15.25	26.6786		42.1429	78.1071	65.9643	64.0357	67.3929	74.5		67.3929	55.25	62.3929	49.5357	53.3214	80		34.2857	56.6786	41.8929	74.5	62.3929	90
Group		late stage light on							early stage light on							pre-CS light on							light off
	Mouse	1	2	3	4	5	6		1	2	3	4	5	6		1	2	3	4	5	6		1	2	3	4	5	6
FCS-Retrieval	Baseline	7	8	8.88333	7.55	15.1167	2.66667		7.11667	9.45	2.66667	16.8833	2.66667	8.88333		15.6667	8.88333	3.55	3.55	11.55	12.3333		15.55	14.2167	11.55	13.3333	7.55	2.66667
	Retrieval	21.7833	15.1167	25.8833	45.3333	18.6667	30.2167		59.55	35.55	79.55	36.45	31.1167	52.2167		49.7833	33.8833	43.55	55.2167	45.3333	36.2167		71.55	60.45	43.6667	76.7833	45.45	72

## Sheet: Figure 3
Figure 3-d
Group		mCherry										NpHR
	Mouse	1	2	3	4	5	6	7	8	9		1	2	3	4	5	6	7	8	9
FCS-Habituation	Baseline	2.66667	6.21667	0.883333	0.883333	0.883333	1.78333	1.78333	0.883333	0		0.883333	0.883333	7.11667	2.66667	0	1.78333	0.883333	4.45	1.78333
	Habituation	13.0389	12.4444	10.6667	1.47778	1.18889	2.37222	2.37222	1.77778	5.33333		9.78333	3.55	0.883333	4.45	1.78333	1.78333	5.33333	2.66667	5.33333
Group		mCherry										NpHR
	Mouse	1	2	3	4	5	6	7	8	9		1	2	3	4	5	6	7	8	9
FCS-Conditioning	Baseline	3.56667	3.56667	27.1	5.33333	1.76667	46.2333	1.76667	12.6667	1.76667		21.3333	28.2333	0	7.1	24.9	8.9	3.56667	14.2333	8.9
	CS1	13.5667	3.56667	48	12.4333	3.56667	30.2333	5.33333	8.9	21.3333		24.9	17.7667	10.6667	25.1	39.1	7.1	3.56667	33.7667	10.9
	CS2	21.3333	51.1333	39.1	26.6667	35.5667	56.9	16	19.5667	46.2333		35.5667	28.6667	27.3333	33.7667	36	22.6667	19.5667	28.4333	24
	CS3	37.3333	53.3333	72.9	51.5667	50.6667	65.7667	49.5667	35.5667	60.4333		12.4333	39.1	21.3333	32	28.4333	8.9	10.6667	33.7667	30.2333
Group		mCherry										NpHR
	Mouse	1	2	3	4	5	6	7	8	9		1	2	3	4	5	6	7	8	9
FCS-Retrieval	Baseline	10.6667	24.8833	32.8833	17.45	14.7833	20.45	20.3333	44.45	4.45		1.78333	15.1167	33.7833	8.88333	16	12.45	4.45	5.88333	32
	Retrieval	64.8889	64.8889	68.4389	79.8167	67.3667	33.1833	64.4056	43.2556	56		13.3333	37.0389	45.0389	36.4389	72.5944	11.85	15.1111	14.9278	31.7

## Sheet: Figure 4
Figure 4-c
		Time in center zone			Total distance
	Group Mouse	Con	VSDS		Con	VSDS
OFT	1	12.36	8.74		17.3951	20.783
	2	9.13	21.55		17.272	22.9198
	3	6.72	5.66		19.5526	16.5703
	4	16.97	7.67		23.7282	19.0807
	5	45.32	6.42		24.5187	16.7937
	6	42.27	3.58		27.99	15.2413
	7	16.6	9.92		22.7245	22.9153
	8	23.96	7.66		20.3113	22.6514
	9	15.83	6.42		14.3694	24.3033
	10	21.01	7.16		21.4838	20.7224
Figure 4-d
		Time in open arms			Velcocity
	Group Mouse	Con	VSDS		Con	VSDS
EPM	1	93.02	30.4		48.32	57.74
	2	25.6	0		47.99	63.73
	3	92.58	62.94		54.39	46.03
	4	26.14	26.13		66.45	53.02
	5	24.61	11.74		68.11	46.66
	6	28.27	0		77.75	63.7
	7	43.23	16.54		89.43	30.46
	8	43.2	4.8		63.16	62.96
	9	101.27	9		56.47	67.52
	10	78.13	25.06		59.87	57.57
Figure 4-g
Group		Con											VSDS
	Mouse	1	2	3	4	5	6	7	8	9	10		1	2	3	4	5	6	7	8	9	10
FCS-Habituation	Baseline	5.34	23.46	1.06	7.32	17.06	14.92	18	18.12	4.26	2.12		18.12	4.26	2.12	13.86	7.48	17.06	7.46	14.14	4.26	13.88
	Habituation	22.9611	18.5167	22.0722	10.8167	10.3722	19.85	13.3333	1.48333	12.7444	24.5944		13.3389	12.9611	24.5167	12.0722	13.8167	10.3722	9.85	13.3333	6.48333	16.7444
Figure 4-k
Group		Con											VSDS
	Mouse	1	2	3	4	5	6	7	8	9	10		1	2	3	4	5	6	7	8	9	10
FCS-Conditioning	Baseline	13.3389	8.53	7.47	2.07222	2.13	10.3722	19.85	13.3333	1.48333	12.7444		1.48333	6.51667	0.294444	10.3667	4.73889	4.14444	13.3333	5.03333	1.18333	0.588889	3.85	2.07778	4.73889
	CS1	39.3333	66	24	53.3333	55.3333	78.4333	69.3333	62.4333	55.3333	12.6667		35.7667	48.2333	7.1	12.4333	0	37.3333	12.4333	24.9	16	7.1	16.2333	23.3333	39.1
	CS2	59.1	89.3333	56.6667	42.6667	66.2333	87.5667	87.1	74	76.9	78.6667		44.4333	32	54.4667	60.4333	49.7667	7.56667	55.1	24.9	8.9	12.4333	29.8	11.7667	59.8
	CS3	59.1	82	52.2333	71.1	85.5333	96.4333	92.4667	96.2333	57.3333	92.4333		55.5333	58	82.2333	80	26.6667	68.4333	66	20	49.7667	60.6667	68.2333	13.5667	31.5667
Figure 4-q
Group		Con											VSDS
	Mouse	1	2	3	4	5	6	7	8	9	10		1	2	3	4	5	6	7	8	9	10
FCS-Retrieval	Baseline	13.3389	8.53	7.47	2.07222	2.13	10.3722	19.85	13.3333	1.48333	12.7444		1.48333	6.51667	0.294444	10.3667	4.73889	4.14444	13.3333	5.03333	3.85	4.73889
	Retrieval	90.1	43.55	57.2167	91.6667	36.45	89.7833	88.3333	58.1	64.6667	59		40.8833	55.1167	25.7833	77.6667	35	19	35.55	55.4333	28.45	46.55
Figure 4-h and Figure 4-i
	Time Mouse	-9.9667	-9.6333	-9.3	-9	-8.6667	-8.3333	-8	-7.6667	-7.3333	-7	-6.6667	-6.3333	-6	-5.6667	-5.3333	-5	-4.6667	-4.3333	-4	-3.6667	-3.3333	-3	-2.6667	-2.3333	-2	-1.6667	-1.3333	-1	-0.66667	-0.33333	0	0.33333	0.66667	1	1.3333	1.6667	2	2.3333	2.6667	3	3.3333	3.6667	4	4.3333	4.6667	5	5.3333	5.6667
Con Habituation-GCaMP6m	1	-0.001438	0.001708	0.001171	0.013322	0.012778	0.01327	0.004745	-0.004219	0.007944	0.00266	-0.009683	-0.011745	-0.018076	0.000873	-0.00922	-0.010683	-0.011945	0.00418	-0.001953	-0.027711	-0.00612	0.009927	0.001246	-0.004588	-0.010813	-0.008097	-0.002926	-0.005554	0.014939	0.036741	0.041551	0.040082	-0.009266	-0.011407	-0.008482	-0.003945	-0.00557	0.000715	-0.009136	-0.018234	-0.004076	0.015371	0.01138	0.003653	0.004907	0.002292	0.007769	0.025595
	2	-0.006241	-0.011697	0.004586	0.007059	-0.004401	-0.006522	0.00343	0.017179	-0.00219	-0.004456	-0.004181	0.003358	0.002993	0.013563	0.012091	-0.00179	-0.010966	-0.016981	-0.013494	-0.003262	-0.005441	-0.000944	-0.008987	-0.009989	0.002306	0.011573	0.017169	0.016335	0.014972	-0.003271	-0.011681	-0.010765	-0.010875	-0.008458	-0.010579	-0.011847	-0.001263	0.012507	0.007469	0.01946	0.018792	0.037778	0.034665	0.031381	0.025896	0.01698	0.010493	-0.010268
	3	-0.010865	-0.007867	-0.008786	-0.019446	-0.038218	-0.033735	-0.02385	-0.003581	0.015311	0.026128	0.02698	0.028753	0.025102	0.014155	0.00186	-0.017986	-0.009295	0.017423	0.018871	0.010579	0.001373	0.009161	-0.004284	0.001061	0.018711	-0.010982	-0.012901	-0.014916	-0.00067	-0.005909	-0.021024	-0.01598	-0.005607	0.013549	0.007574	0.01199	0.028821	0.006697	-0.034476	-0.021394	0.004329	0.00685	0.030695	0.017557	0.013179	0.005236	0.011302	0.009677
	4	0.014008	0.011258	0.029411	0.023738	0.023938	0.020463	0.008103	0.004198	0.012799	0.003993	-0.015482	-0.011234	0.013423	0.001312	-0.009478	-0.012382	-0.017881	-0.001835	0.003855	0.01745	-0.001393	-0.009424	-0.010447	-0.022488	-0.016144	-0.019459	-0.02099	-0.007033	-0.01157	0.002493	-0.011255	0.02104	0.047865	0.051577	0.033772	0.02027	0.018892	0.012536	0.047586	0.028042	0.018469	0.019092	0.03817	0.017784	0.033838	0.052235	0.048384	0.03774
	5	0.019653	0.01187	0.007155	-0.007767	0.011872	0.034096	0.015513	0.00433	-0.00991	0.015098	0.010199	0.009303	-0.00598	-0.008066	-0.011455	0.009714	0.025441	0.012894	0.018561	0.005962	-0.006063	-0.006557	-0.011021	-0.030957	-0.045704	-0.023143	-0.002307	-0.016083	-0.022641	-0.005002	-0.025861	-0.031252	0.019531	0.014951	0.044089	0.10613	0.10284	0.1138	0.059199	0.03625	0.016229	0.004361	0.041344	0.057933	0.044281	0.043758	0.061679	0.040843
	6	0.020339	0.022226	0.020847	0.022202	0.020672	0.018911	0.015847	0.000472	0.007152	0.010002	0.011037	0.015386	0.010316	0.011254	0.016085	0.00578	0.009745	0.00242	-0.013866	-0.023554	-0.028133	-0.009724	-0.005875	-0.010863	-0.013938	-0.013162	-0.02256	-0.034701	-0.028402	-0.017011	0.021875	0.012599	0.00794	0.0104	0.010764	0.002418	0.020166	0.021767	0.024407	0.019919	0.022991	0.023423	0.018342	0.028399	0.02224	0.02294	0.015892	0.009097
	7	-0.034958	-0.053154	-0.054202	-0.052583	-0.06392	-0.072328	-0.086857	-0.058825	-0.017038	0.0038453	0.035398	0.060787	0.048715	0.033881	0.021036	0.042833	0.069098	0.048265	0.041086	0.025565	0.0070616	0.031051	0.010604	0.031679	0.020078	0.00048408	-0.0077506	-0.0063329	0.014456	-0.0099031	-0.025517	-0.031469	-0.045908	-0.034215	-0.029309	-0.020816	-0.018054	0.0089695	6.94e-05	0.010275	-0.0088958	0.028705	0.0072845	-0.026156	-0.026747	-0.01265	-0.0074972	-0.0142
	8	-0.035765	-0.025148	-0.0015103	0.010057	0.00017366	-0.011233	-0.0016495	0.0098545	-0.0068189	0.016655	0.00059217	0.020561	0.04501	0.0374	-0.001081	0.019272	0.021155	0.01943	-0.0021937	-0.0090913	0.014063	-0.0074272	-0.022293	-0.017199	-0.020695	-0.0077617	-0.027194	-0.013427	-0.01044	-0.012819	0.0054118	-0.02758	0.017186	0.02199	-0.030315	0.0044636	0.021044	0.020108	0.01119	0.003105	0.037409	0.045881	0.042342	0.033844	0.03348	-0.0051015	-0.0044832	0.025534
	9	0.00024021	-0.0006183	-0.001392	0.0023642	0.0056245	-0.0024964	-0.0024248	-0.0016609	0.0072239	0.0017787	0.0047488	0.0010617	-0.0010204	0.0023518	0.00087008	-0.000453	0.0051517	0.0027975	-0.0013016	-0.0035982	4.2e-05	-0.0009291	0.00052965	-0.0007243	-0.0096692	-0.0039197	-0.0031517	-0.0025844	-0.0028763	0.0015797	0.0013478	0.0033427	0.0022334	-8.87e-05	0.009893	0.01466	0.022661	0.02537	0.029676	0.032439	0.03657	0.037703	0.032444	0.028899	0.027011	0.021126	0.026333	0.026259
	10	0.00798	-0.002366	0.010615	0.010308	0.0056803	0.0079969	-0.0093766	-0.010518	-0.02064	-0.015223	-0.015181	-0.0051351	-0.0060458	-0.0048537	0.0026635	0.019834	0.021449	0.014769	0.010881	0.013504	0.0011439	0.00085793	-0.0058477	-0.0026035	-0.0098922	-0.01215	-0.029741	-0.0036875	-0.0069182	0.0030305	0.0026624	0.01655	0.019981	0.018911	0.016049	0.023872	0.030594	0.029656	0.026871	0.029139	0.030802	0.02012	0.022507	0.016184	0.021771	0.020259	0.027125	0.020893
	Time Mouse	-9.9667	-9.6333	-9.3	-9	-8.6667	-8.3333	-8	-7.6667	-7.3333	-7	-6.6667	-6.3333	-6	-5.6667	-5.3333	-5	-4.6667	-4.3333	-4	-3.6667	-3.3333	-3	-2.6667	-2.3333	-2	-1.6667	-1.3333	-1	-0.66667	-0.33333	0	0.33333	0.66667	1	1.3333	1.6667	2	2.3333	2.6667	3	3.3333	3.6667	4	4.3333	4.6667	5	5.3333	5.6667
VSDS Habituation-GCaMP6m	1	0.010656	0.010811	-0.000567	0.000713	-0.010938	-0.020193	-0.025865	-0.031292	-0.027494	-0.011344	-0.007329	-0.015135	-0.021995	-0.012349	0.02118	0.028281	0.035114	0.021383	0.013999	0.011873	-0.010535	0.009503	0.006067	0.007642	0.00529	0.021669	0.025188	-0.006538	-0.029011	-0.016696	-0.04361	-0.031323	-0.006824	0.007797	-0.00091	0.013721	0.014408	0.040441	0.036215	0.038836	0.05457	0.043424	0.028564	0.022262	0.029679	0.022886	-0.013234	0.036475
	2	0.002114	0.00161	-0.001581	0.006196	0.00684	0.001778	0.007608	0.019805	0.010309	-0.006759	-0.007316	-0.02319	-0.031563	-0.021159	-0.004923	-0.014671	-0.021583	-0.015989	0.00189	0.016249	0.016428	-0.002092	0.007578	0.009528	0.008186	-0.005546	0.002644	0.016809	0.011452	0.004806	0.002287	0.022404	0.027677	0.026177	0.013183	0.004483	0.010735	0.012089	0.016647	0.025024	0.025671	0.053896	0.028389	0.029145	0.013029	0.036199	0.021586	0.01787
	3	-0.000305	-0.002803	-0.005144	-0.00454	0.004391	0.005017	0.00157	0.022924	0.008562	0.004995	0.003865	-0.004105	-0.008143	-0.013537	-0.000674	0.01476	0.002926	-0.000457	0.002737	-0.005253	-0.011287	-0.005114	-0.001775	0.000633	-0.005074	-0.011918	-0.002963	0.015703	0.015049	-0.005053	0.001894	0.014991	0.029352	0.031256	0.033597	0.025431	0.036732	0.035639	0.047662	0.04938	0.057405	0.057261	0.064034	0.079922	0.071769	0.073398	0.072368	0.067934
	4	0.009599	0.003245	0.020462	-0.003915	-0.026002	-0.027591	-0.009108	0.020289	0.006077	-0.003702	-0.002678	-0.019652	-0.023302	-0.014879	-0.024293	-0.020033	0.001704	0.000877	-0.013231	-0.027323	-0.043312	-0.02296	-0.017253	-0.003438	-0.013871	-0.00475	0.034119	0.047252	0.069587	0.074914	0.064198	0.076857	0.06309	0.082316	0.086877	0.10393	0.095977	0.087594	0.11239	0.099391	0.084209	0.06614	0.055531	0.061301	0.074243	0.078037	0.085801	0.11168
	5	-0.005088	0.000814	-0.000203	-0.01143	-0.019881	-0.016358	-0.012003	-0.00255	-0.006488	-0.010692	-0.010791	-0.008585	-0.006218	-0.012063	-0.00879	0.005949	0.005585	0.005085	0.008547	0.016792	0.009012	0.005097	0.001195	0.001244	0.001914	-0.002801	-0.002714	0.012136	0.025607	0.01961	0.015452	0.012445	0.01213	0.020656	0.029905	0.026725	0.016626	0.014078	0.009466	0.008381	0.004755	0.009502	0.009656	0.00498	-0.000833	0.000521	-0.004613	0.001022
	6	-0.032738	-0.022163	-0.010714	-0.012915	-0.011209	-0.006474	-0.001216	0.005176	0.008643	0.015674	0.013008	0.014662	0.009435	-0.000953	-0.012757	-0.009992	-0.012632	-0.020678	-0.016803	-0.003575	0.006605	0.00418	0.006445	0.004526	0.006737	-0.000161	-0.002033	0.014688	0.016907	0.013758	0.013188	0.006797	0.006184	0.000869	0.006919	0.006019	0.005315	0.006264	0.003421	0.005028	0.0096	0.017016	0.004855	0.005686	0.013888	0.008872	0.02375	0.02785
	7	0.00063	-0.003196	-0.010579	-0.015596	-0.01252	-0.008514	-0.019916	-0.014393	-0.00299	-0.005005	-0.019494	-0.017836	0.01786	0.017515	0.019709	0.017028	0.011457	0.004226	0.009037	0.006517	-0.015084	-0.024984	-0.00133	3.71e-05	0.007061	0.006178	0.005643	0.015089	0.015851	0.018414	0.011601	0.031895	0.05001	0.052666	0.036364	0.027834	0.016887	0.032742	0.036726	0.027475	0.028851	0.031104	0.031831	0.027461	0.027995	0.023989	0.042643	0.047852
	8	0.012519	0.006715	0.00845	-0.007716	-0.00875	-0.004469	0.009329	-0.004893	-0.004042	-0.011998	-0.017912	-0.020946	-0.023037	-0.033378	-0.003157	0.018148	0.017593	0.006098	-0.00307	-0.020647	-0.006024	-0.019371	0.004237	0.013573	0.017069	0.023625	0.019734	0.026577	0.015216	0.006871	-0.011798	-0.003115	-0.008455	0.011062	-0.012287	-0.005176	0.007348	-0.004473	-0.007917	0.004271	0.002285	0.003518	0.0032	0.0091	-0.012471	-0.014369	-0.01222	-0.007785
	9	0.003031	-0.005383	-0.011789	-0.002996	0.006436	0.006337	0.028228	0.019752	0.016291	-0.003275	-0.004934	-0.012439	-0.004418	-0.000496	-0.017817	-0.0071	-0.003968	0.004236	0.00736	-0.006268	0.009017	-0.000715	-0.013949	0.001244	-0.008457	-0.016686	0.002644	-0.009161	0.010057	-0.003411	0.007795	0.008828	0.009323	0.00762	-0.000319	0.008074	0.005447	0.008379	0.018349	0.004458	0.039406	0.057307	0.052876	0.014669	0.019085	0.011324	0.029206	-0.008427
	10	0.019605	0.01872	0.015499	0.009029	-0.001243	0.003949	0.008044	-0.002744	-0.004675	-0.002452	-0.002902	-0.003019	-0.001063	-0.001109	0.000694	-0.003478	-0.005029	-0.00444	0.011922	0.012201	-0.000151	-0.003112	-0.007802	-0.003669	0.000166	-0.004902	-0.010604	-0.012873	-0.006545	-0.002311	-0.008597	-0.007503	-0.008172	-0.011004	-0.006574	-0.006707	-0.005454	-0.006834	0.008972	0.006948	0.004167	-0.001204	-0.005672	-0.009647	-0.006408	-0.000536	-0.006612	-0.017138
Figure 4-l and Figure 4-m
	Time Mouse	-9.9667	-9.6333	-9.3	-9	-8.6667	-8.3333	-8	-7.6667	-7.3333	-7	-6.6667	-6.3333	-6	-5.6667	-5.3333	-5	-4.6667	-4.3333	-4	-3.6667	-3.3333	-3	-2.6667	-2.3333	-2	-1.6667	-1.3333	-1	-0.66667	-0.33333	0	0.33333	0.66667	1	1.3333	1.6667	2	2.3333	2.6667	3	3.3333	3.6667	4	4.3333	4.6667	5	5.3333	5.6667
Con Conditioning-GCaMP6m CS1	1	-0.004496	-0.007788	-0.015089	-0.015409	-0.005622	0.004584	0.007868	0.00197	0.000494	0.010923	0.024574	0.016983	0.019143	0.008682	0.006258	0.003257	-0.000454	-0.006802	-0.013385	-0.018114	-0.004719	0.002625	0.007817	-0.004904	-0.010859	-0.006017	0.004917	0.000207	7.77e-05	-0.004781	-0.012149	0.028177	0.061044	0.076326	0.089128	0.087207	0.082297	0.095222	0.085428	0.080381	0.090372	0.095405	0.086014	0.098654	0.095889	0.096184	0.087747	0.090805
	2	0.000601	-0.012906	-0.007779	-0.003501	-0.031448	-0.029382	-0.019866	-0.019668	-0.01878	-0.022839	-0.01821	-0.015564	-0.017821	-0.014178	-0.011898	-0.004127	-0.002602	-0.007995	-0.001783	0.000536	0.028606	0.040212	0.042598	0.038221	0.029486	0.014351	0.013284	0.017897	0.008218	0.023362	0.016132	0.03046	0.031313	0.031779	0.0351	0.038668	0.04907	0.055784	0.050134	0.041723	0.05159	0.038484	0.03843	0.020463	-0.001055	0.020317	0.051374	0.054874
	3	0.044394	0.057633	0.04935	0.039947	0.027886	0.0293	0.011543	0.032474	0.031929	0.01903	0.022536	0.031506	0.020879	0.014769	-0.002702	0.007952	0.014507	-0.018691	-0.023731	0.006056	-0.008739	-0.017485	-0.024378	-0.036586	-0.05493	-0.040586	-0.035799	-0.042466	-0.050762	-0.059575	-0.049703	-0.040129	-0.046891	-0.047188	-0.061967	-0.060099	-0.069412	-0.054271	-0.055273	-0.042846	-0.032556	0.003244	0.005142	0.002986	0.006125	-0.021492	-0.04155	-0.046383
	4	-0.00121	-0.004057	-0.002842	-0.001902	-0.003759	-0.005084	-0.005956	-0.005113	0.002581	0.008316	0.013281	0.023843	0.016167	0.013136	0.008884	0.005248	0.001337	-0.000873	-0.001909	-0.000531	-0.00321	-0.004497	-0.008128	-0.004425	-0.005332	-0.009041	-0.005737	-0.007086	-0.007819	-0.003133	-0.000706	0.023576	0.047033	0.057076	0.061526	0.093703	0.13455	0.13112	0.16382	0.17824	0.15755	0.15036	0.13575	0.12214	0.10908	0.10104	0.091608	0.075389
	5	0.005148	0.042037	0.058404	0.065029	0.027849	0.006719	-0.006288	-0.023677	-0.037129	-0.031459	-0.030324	-0.026975	-0.029191	-0.038792	-0.052566	-0.048971	-0.048348	-0.047133	-0.049181	-0.053792	-0.043702	-0.042047	-0.011947	-0.004496	0.011685	0.041602	0.063154	0.071151	0.088623	0.098703	0.10391	0.055403	0.038441	0.045421	0.067121	0.079503	0.060841	0.061454	0.037279	0.091405	0.11223	0.12147	0.13641	0.1438	0.13972	0.14711	0.13744	0.12941
	6	0.022786	0.014426	0.016196	0.015586	0.023741	0.018066	0.023177	0.022124	0.022686	0.024558	0.022268	0.015062	0.006152	0.006168	0.005858	0.005763	-0.000686	-0.002217	-0.008837	-0.012965	-0.015319	-0.017262	-0.018421	-0.01849	-0.024523	-0.024898	-0.023355	-0.026196	-0.027991	-0.029568	-0.019808	-0.013255	-0.003303	0.00843	0.003913	0.014915	0.009525	0.01631	0.037628	0.046034	0.030285	0.016338	0.020376	0.037411	0.036771	0.040323	0.036462	0.035506
	7	0.001275	0.008719	-0.002573	-0.011876	-0.010407	-0.00277	0.027128	0.030681	0.023445	0.01713	0.018425	0.019882	-0.000497	-0.004235	-0.010635	-0.000883	0.002427	-0.003745	-0.018355	-0.020802	-0.016836	-0.010757	-0.013893	-0.009469	-0.012858	-0.013532	-0.002261	0.001497	0.004805	0.026595	0.011493	0.016522	0.022353	0.055121	0.058029	0.050097	0.064964	0.070795	0.077233	0.075618	0.063731	0.058248	0.044678	0.057522	0.045953	0.036506	0.049443	0.058902
	8	-0.041031	-0.020929	-0.032865	-0.041388	-0.012941	0.019006	0.00429	-0.025802	-0.015419	-0.026235	0.005968	0.017396	0.007793	0.001766	-0.009548	0.001518	7.95e-05	0.01087	0.015808	0.030743	0.028941	0.019696	0.019659	0.003127	-0.007088	7.76e-05	0.013763	0.000346	0.009199	-0.003623	-0.013571	0.003739	0.040145	0.051501	0.043359	0.049753	0.045083	0.064427	0.084559	0.078292	0.06457	0.059215	0.082325	0.071479	0.069605	0.07499	0.067093	0.02612
	9	-0.025453	-0.028287	-0.03015	-0.028016	-0.030978	-0.027625	-0.006912	0.01814	0.033938	0.033902	0.022326	0.007691	0.018192	0.00963	0.015227	0.003532	-0.006829	-0.014915	0.005761	-0.005156	-0.017266	0.016157	-0.000264	0.034181	0.030027	0.016436	0.000494	-0.007409	-0.011667	-0.013853	-0.017024	0.01043	0.067727	0.12655	0.1436	0.12368	0.13483	0.14245	0.12582	0.096931	0.082221	0.087323	0.094391	0.10893	0.11517	0.1178	0.15057	0.15079
	10	0.004411	-0.005601	0.041603	0.023045	0.034311	0.012717	0.019883	0.001314	0.00071	-0.003392	-0.011559	0.006084	-0.008721	-0.024704	-0.001283	0.01284	-0.007917	-0.016649	-0.000648	-0.016234	-0.002009	-0.029896	-0.003623	0.01525	-0.018768	-0.01149	-0.008468	-0.006687	-0.006151	0.01711	0.012674	-0.008434	-0.012291	-0.004557	-0.01242	-0.014512	-0.011566	-0.018464	-0.014856	-0.034765	-0.004521	0.005953	0.000131	1.92e-05	-0.011384	-0.010286	-0.026062	-0.03141
	Time Mouse	-9.9667	-9.6333	-9.3	-9	-8.6667	-8.3333	-8	-7.6667	-7.3333	-7	-6.6667	-6.3333	-6	-5.6667	-5.3333	-5	-4.6667	-4.3333	-4	-3.6667	-3.3333	-3	-2.6667	-2.3333	-2	-1.6667	-1.3333	-1	-0.66667	-0.33333	0	0.33333	0.66667	1	1.3333	1.6667	2	2.3333	2.6667	3	3.3333	3.6667	4	4.3333	4.6667	5	5.3333	5.6667
VSDS Conditioning-GCaMP6m CS1	1	0.020687	0.026312	0.022523	0.014659	-0.005293	-0.00523	0.008129	0.00647	0.01149	0.017294	0.032076	0.022135	0.04091	0.044082	0.033773	0.009633	-0.007498	-0.014734	-0.014681	-0.032236	-0.039263	-0.027771	-0.016959	-0.022057	-0.024125	-0.026415	-0.024727	0.011059	-0.009542	-0.030949	-0.040567	-0.033314	0.006167	0.014844	0.001972	0.023237	0.01043	0.02355	0.030501	0.081578	0.10829	0.11938	0.12096	0.1256	0.11606	0.091844	0.070837	0.067953
	2	-0.00892	0.001795	-0.010368	-0.017462	-0.016222	-0.004557	-0.010247	-0.004456	-0.004899	0.006692	0.02819	0.021131	0.008654	-0.00244	0.000945	0.003563	-0.006036	-0.011192	0.004258	0.006713	-0.009778	-0.017213	-0.017849	-0.009267	0.005153	0.012696	0.008756	0.011476	0.008729	0.010986	0.040364	0.037263	0.042197	0.055922	0.041947	0.066279	0.07141	0.061502	0.048085	0.05395	0.049692	0.039286	0.031064	0.04502	0.04679	0.058214	0.051326	0.048896
	3	0.00113	0.008438	-0.00062	0.006278	0.004482	0.015748	0.009477	0.003136	-0.007008	0.003306	-0.004337	-0.005535	0.000464	0.002577	-0.010361	-0.006514	-0.007459	-0.009994	-0.014508	-0.016614	-0.015421	-0.008614	0.001669	0.005326	0.014371	0.021355	0.009734	0.004147	0.006756	0.005982	-0.006375	0.001028	0.001677	0.004615	0.009875	0.015219	0.019604	-0.002883	0.009707	0.014033	-0.000246	0.007119	0.000162	-0.01454	-0.017221	-0.002733	0.005873	0.006464
	4	-0.01603	-0.016023	-0.014572	-0.000128	0.038697	0.032461	0.055756	0.052113	0.033599	0.013071	-0.004687	0.001751	0.006675	-0.014408	-0.030154	-0.04453	-0.033638	-0.006715	0.015151	0.031327	0.020053	0.005223	-0.004649	0.009325	-0.005197	-0.018876	-0.032104	-0.043827	-0.028681	-0.0114	-0.018137	-0.010387	-0.018637	-0.011384	-0.003699	0.019643	0.032432	0.069254	0.086234	0.091298	0.081935	0.097003	0.08363	0.073338	0.043051	0.071677	0.057179	0.077966
	5	0.017069	0.011002	0.020286	0.033095	0.033012	0.029183	0.035332	0.053144	0.059851	0.041667	0.033362	0.013594	0.000607	-0.016484	-0.027924	-0.018915	-0.013598	-0.023837	-0.018153	-0.010775	-0.009797	-0.014056	-0.0243	-0.027123	-0.03327	-0.028602	-0.019954	-0.01948	-0.022563	-0.026853	-0.02091	-0.020596	-0.029856	-0.025883	-0.022917	-0.016563	-0.012889	-0.026003	-0.020528	-0.024465	-0.01811	-0.004559	-0.010306	-0.007289	-0.004733	-0.006077	-0.00566	-0.019748
	6	-0.026332	-0.018633	-0.023566	-0.008452	-0.021373	-0.010168	-0.004365	-0.012392	-0.00186	-0.012827	-0.005377	0.012895	0.000603	0.013557	0.028403	0.055148	0.059587	0.030556	0.008595	-0.001343	-0.021781	-0.005519	-0.016892	0.004561	-0.017164	0.004107	-0.014606	-0.000731	-0.001894	-0.006569	-0.006629	-0.020312	-0.028978	-0.039008	-0.012859	-0.028149	-0.031651	-0.038957	-0.035165	-0.028863	-0.023558	-0.033725	-0.040009	-0.033897	-0.034471	-0.035662	-0.037988	-0.033763
	7	0.023958	0.022828	0.046307	0.046444	0.059935	0.040375	0.026978	0.030826	0.006529	0.015003	-0.000273	0.002326	0.002257	-0.001906	-0.001804	-0.017858	-0.013793	-0.017125	-0.016785	-0.013575	-0.01503	-0.002671	-0.012013	-0.019172	-0.017319	-0.024877	-0.028589	-0.034108	-0.031091	-0.025545	-0.014344	-0.012857	-0.0126	-0.004773	-0.018696	-0.011822	0.011877	0.019728	0.003554	0.040159	0.022688	0.015931	0.003117	0.01477	0.013856	0.010504	0.01545	0.022545
	8	0.044552	0.039353	0.040665	0.043395	0.053924	0.062822	0.062056	0.049902	0.033134	0.037423	0.021201	0.001495	0.001582	-0.006957	-0.013824	-0.025569	-0.037229	-0.027526	-0.021272	-0.028107	-0.025103	-0.036737	-0.041801	-0.048126	-0.035695	-0.038543	-0.023596	-0.013025	-0.009006	-0.018909	-0.012255	-0.00359	0.007283	-0.000527	0.002288	0.00773	0.014287	0.001366	-0.003011	-0.002759	-0.005825	-0.02018	-0.01627	-0.005592	0.019214	0.030368	0.021522	0.00049
	9	-0.011901	-0.027314	-0.019093	-0.024716	-0.013484	-0.014641	-0.009879	-0.008338	-0.009169	-0.011615	-0.022015	0.000305	-0.002373	0.048021	0.028296	0.049786	0.066303	0.072324	0.074695	0.05461	0.022564	0.000192	-0.006413	-0.027537	-0.025604	-0.034532	-0.042236	-0.026053	-0.030081	-0.017021	-0.021024	0.008397	0.014652	0.007495	0.002607	0.003938	-0.012063	-0.014422	-0.009874	-0.012644	-0.010859	-0.001321	0.016375	0.016317	0.014813	0.029079	0.023406	0.005697
	10	-0.019093	-0.015416	-0.02112	-0.020615	-0.018092	-0.0215	-0.011833	-0.016013	-0.014917	-0.014736	-0.003486	0.001474	0.013139	0.015535	-0.003329	-0.002986	-0.008575	-0.006114	0.022494	0.038362	0.026614	0.029032	0.019346	0.009057	0.006802	-0.003895	-0.001398	-2.26e-05	-0.006169	0.007499	0.017378	0.056411	0.064965	0.070196	0.070208	0.076058	0.077586	0.083158	0.077269	0.085477	0.082629	0.096863	0.088396	0.098542	0.11094	0.13961	0.12659	0.11827
	Time Mouse	-9.9667	-9.6333	-9.3	-9	-8.6667	-8.3333	-8	-7.6667	-7.3333	-7	-6.6667	-6.3333	-6	-5.6667	-5.3333	-5	-4.6667	-4.3333	-4	-3.6667	-3.3333	-3	-2.6667	-2.3333	-2	-1.6667	-1.3333	-1	-0.66667	-0.33333	0	0.33333	0.66667	1	1.3333	1.6667	2	2.3333	2.6667	3	3.3333	3.6667	4	4.3333	4.6667	5	5.3333	5.6667
Con Conditioning-GCaMP6m CS2	1	0.03204	0.018774	0.009367	0.00163	-0.003657	-6.95e-06	-0.012028	-0.010783	-0.012175	-0.006135	-0.018159	-0.012165	-0.010873	-0.015501	-0.01813	-0.013121	-0.002438	-0.002992	0.00079	0.001888	-0.000662	-0.001208	-0.005949	0.005206	-0.003072	-0.014137	-0.006272	0.021801	0.028483	0.049641	0.039522	0.063394	0.087161	0.094068	0.079749	0.067411	0.045542	0.044864	0.051474	0.062294	0.049788	0.027617	0.027031	0.045516	0.054987	0.046849	0.039321	0.032664
	2	0.006326	0.006893	0.003054	0.00228	-0.001147	-0.006426	0.000946	0.00301	0.000461	-0.006683	-0.005944	-0.007651	-0.009146	-0.009708	-0.001898	-0.004907	-0.009441	-0.009778	-0.010608	-0.011911	-0.01188	-0.009125	-0.01074	-0.012285	-0.014748	-0.011169	0.016081	0.026522	0.034449	0.033299	0.061985	0.086838	0.096906	0.095943	0.093349	0.11748	0.11886	0.12732	0.10707	0.12062	0.12769	0.10517	0.11233	0.11515	0.098492	0.076	0.068576	0.060786
	3	0.030628	0.023223	0.02609	0.034832	0.042434	0.042632	0.029685	0.016209	0.010454	0.008354	0.012438	0.006702	-0.000351	-0.002731	-0.001133	-0.004424	-0.010015	-0.013417	-0.014579	-0.017512	-0.017194	-0.016092	-0.015168	-0.019063	-0.019663	-0.020658	-0.021882	-0.022715	-0.024359	-0.024273	-0.013659	0.025074	0.061607	0.045771	0.032982	0.02571	0.028695	0.027932	0.024463	0.020682	0.016828	0.012476	0.010721	0.002421	0.003882	-0.000279	-0.001886	-0.005653
	4	0.051841	0.070967	0.071579	0.064676	0.05253	0.038417	0.024652	0.012021	0.003422	-0.000908	-0.003945	-0.012758	-0.015624	-0.020395	-0.026916	-0.027324	-0.01669	-0.023223	-0.026469	-0.032192	-0.027252	-0.027691	-0.024918	-0.016898	-0.001904	0.006832	0.00018	-0.004315	-0.011387	-0.017005	-0.009694	0.011646	0.053165	0.069552	0.07129	0.092455	0.13143	0.11305	0.095267	0.11449	0.12616	0.10798	0.084583	0.060416	0.040048	0.023353	0.012102	0.005362
	5	-0.0092	-0.010821	0.002649	-0.01429	-0.022185	-0.018318	-0.009159	0.016328	0.030205	0.049226	0.039492	0.013518	0.026066	0.008403	-2.73e-05	-0.009625	-0.017354	-0.013435	-0.001695	0.01684	0.013115	0.002091	-0.014109	-0.025335	-0.02301	-0.014724	0.003097	0.008497	-0.009428	-0.018976	-0.020001	-0.012755	0.024519	0.0402	0.049331	0.039253	0.025441	0.030812	0.009333	0.000249	-0.002963	0.006181	0.01617	0.024285	0.001199	-0.007827	-0.019485	-0.008813
	6	-0.00649	-0.013813	-0.014911	-0.015681	-0.011655	-0.008799	0.009102	0.02157	0.007605	0.004856	0.013707	0.032321	0.029248	0.025293	0.009599	-0.002597	-0.007218	-0.011302	-0.013568	-0.0182	-0.018924	-0.017443	-0.013137	-0.011597	0.007337	0.008358	0.009163	0.007277	0.004214	0.000461	-0.002873	0.023017	0.048408	0.08741	0.095403	0.091629	0.082493	0.085016	0.070543	0.077837	0.084118	0.079666	0.073941	0.052665	0.045792	0.039554	0.038072	0.032892
	7	-0.022923	-0.022669	-0.021839	-0.028022	-0.031668	-0.023436	-0.005015	0.006998	0.022036	0.016545	0.00455	-0.005199	0.003233	0.010582	0.012646	0.011584	0.008222	0.004083	0.022025	0.017175	0.010002	0.006222	-0.000611	0.004362	0.003602	-0.000416	-0.007542	-0.009084	0.010058	-0.000896	-0.007043	0.002681	0.028304	0.024387	0.032364	0.027049	0.034457	0.034245	0.032453	0.03213	0.031696	0.066606	0.097956	0.094253	0.089324	0.075063	0.079773	0.096633
	8	-0.003809	0.002203	-0.003678	-0.008981	-0.010848	-0.009978	-0.006658	-0.008249	-0.012223	0.012533	0.009434	0.007453	0.002803	0.009718	0.004901	0.001816	0.003711	-0.000642	-0.010004	-0.005355	-0.006912	-0.016759	0.025984	0.032525	0.009741	-0.002231	-0.007455	-0.00604	-0.005315	-0.005239	-0.004824	0.012352	0.06836	0.060265	0.087827	0.065946	0.037134	0.056157	0.10923	0.08796	0.074885	0.048211	0.027228	0.017168	0.006767	0.009759	0.003304	-0.004919
	9	-0.005236	-0.000441	-0.005445	-0.004676	-0.007199	-0.009874	-0.0114	-0.011267	-0.011924	-0.012837	-0.010897	-0.009839	0.016068	0.014744	0.001992	0.001245	-0.00383	-0.002391	-0.006342	-0.007182	-0.007918	-0.011951	-0.010938	-0.010634	-0.010869	-0.006314	-0.007728	-0.010468	0.036273	0.076319	0.10831	0.13244	0.13322	0.11767	0.10901	0.09844	0.067704	0.049829	0.038796	0.031303	0.022639	0.017691	0.013882	0.009753	0.002756	0.001947	0.001304	-0.000755
	10	0.042492	0.033367	0.030642	0.027	0.014232	0.020728	0.006706	-0.00252	-0.007668	-0.005181	-0.012951	-0.004073	-0.006023	-0.011868	-0.022328	-0.028694	-0.026463	-0.025121	-0.022089	0.035578	0.004089	0.006809	0.007041	-0.004013	-0.011238	-0.020786	-0.02406	-0.022414	-0.014251	0.008581	0.040512	0.05649	0.091256	0.068792	0.068633	0.076928	0.091262	0.097568	0.12171	0.11866	0.12979	0.11027	0.11765	0.15305	0.15175	0.11788	0.11748	0.088323
	Time Mouse	-9.9667	-9.6333	-9.3	-9	-8.6667	-8.3333	-8	-7.6667	-7.3333	-7	-6.6667	-6.3333	-6	-5.6667	-5.3333	-5	-4.6667	-4.3333	-4	-3.6667	-3.3333	-3	-2.6667	-2.3333	-2	-1.6667	-1.3333	-1	-0.66667	-0.33333	0	0.33333	0.66667	1	1.3333	1.6667	2	2.3333	2.6667	3	3.3333	3.6667	4	4.3333	4.6667	5	5.3333	5.6667
VSDS Conditioning-GCaMP6m CS2	1	-0.000327	-0.005163	-0.008407	-0.007472	-0.012031	-0.013175	-0.014117	-0.016714	-0.015879	-0.017671	-0.019214	-0.018032	-0.017393	-0.016779	-0.013477	0.038142	0.049974	0.027614	0.029979	0.032929	0.035704	0.019857	0.009905	0.004742	0.002341	-0.004083	-0.007501	-0.008675	-0.012746	-0.01346	-0.01196	0.032408	0.045279	0.028497	0.010986	0.005354	0.011606	0.010936	0.005714	0.018045	0.033446	0.046794	0.039103	0.021483	0.013074	0.009653	0.006792	0.005433
	2	0.004758	0.009122	0.012602	0.004439	0.009826	-0.000467	0.003196	0.013454	0.029211	0.018173	0.015826	0.008251	-0.004811	-0.008454	-0.007922	-0.002585	-0.010933	-0.013712	-0.012602	-0.013932	-0.006276	-0.003517	-0.013014	-0.017859	-0.013808	-0.012841	0.004401	0.015178	0.0056	-0.005455	-0.005008	0.011059	0.017248	0.015931	0.010993	0.0151	0.016823	0.018615	0.04593	0.045904	0.024214	0.018662	0.013144	0.002552	0.007863	0.005287	0.00821	0.012523
	3	0.014867	0.01283	0.019137	0.021541	0.023433	0.020759	0.021643	0.009223	0.006971	0.009431	0.005139	-0.004433	-0.009473	-0.008752	-0.01202	-0.006865	-0.013057	-0.018163	-0.005469	0.007721	0.010806	0.001202	-0.001519	-0.010753	-0.01532	-0.022054	-0.021959	-0.004431	-0.001014	-0.014065	-0.01175	-0.005604	-0.004218	-0.007026	-0.0193	-0.021432	-0.006362	0.013928	0.02526	0.02902	0.031627	0.034976	0.030717	0.035688	0.026508	0.032701	0.021284	0.020028
	4	0.042558	0.038877	0.017434	0.001902	-0.008977	-0.012426	-0.018097	-0.018229	-0.020125	-0.02314	-0.028537	-0.010175	0.007756	-0.000182	-0.007606	-0.015978	-0.023104	-0.019607	-0.021023	0.035641	0.062671	0.043184	0.0135	0.006105	-0.001092	-0.007444	-0.010704	-0.006856	0.005681	0.011858	0.001763	-0.001619	-0.007304	-0.016242	-0.022381	-0.023146	-0.024904	-0.033188	-0.036079	-0.038422	-0.035904	-0.038758	-0.037329	-0.040678	-0.041635	-0.042367	-0.040279	-0.039708
	5	0.01513	-0.000705	-0.008442	-0.013465	-0.004418	0.022273	0.026031	0.031083	0.023499	0.028044	0.047876	0.046364	0.037882	0.024304	0.010178	0.002638	0.000549	-0.006418	-0.014354	-0.020691	-0.02139	-0.024573	-0.026945	-0.031752	-0.020278	-0.013791	-0.009251	-0.01591	-0.020849	-0.026265	-0.028077	-0.015297	-0.007148	0.004795	0.000387	0.001711	0.002154	-0.006022	-0.001933	0.005555	0.006955	0.005431	-0.004758	-0.004396	-0.013462	-0.018361	-0.024625	-0.02499
	6	-0.060199	-0.059746	-0.03628	-0.018366	0.020323	0.032555	0.054967	0.030974	0.031132	0.023645	0.029978	0.017774	0.036551	0.019017	0.015422	0.012594	-0.000618	-0.004788	-0.003438	-0.006287	-0.005469	-0.011451	-0.019763	-0.016329	-0.006408	-0.014469	-0.012417	-0.007533	-0.024087	-0.031261	-0.039403	-0.024078	-0.029193	-0.035572	-0.034957	-0.024869	-0.01891	-0.01383	-0.016896	-0.032132	-0.040759	-0.049241	-0.042928	-0.035475	-0.049976	-0.051506	-0.061935	-0.070732
	7	0.010122	-0.001912	-0.002709	0.005217	0.005381	-0.012434	-0.026742	-0.027958	-0.006725	0.016335	-0.005795	-0.021214	0.003381	0.007789	6.31e-05	-0.016422	0.005476	0.017559	0.009457	-0.007085	-0.02325	-0.010541	-0.007631	0.00185	-0.006479	-0.007786	0.00781	0.02086	0.025	0.020273	0.004694	0.035146	0.033268	0.065947	0.049924	0.055816	0.058766	0.067267	0.044449	0.040494	0.024452	0.027744	0.03876	0.039888	0.049044	0.047408	0.026643	0.02416
	8	-0.021485	-0.027507	-0.011673	0.000203	-0.007574	-0.020705	-0.021305	-0.019067	0.002458	0.004545	-0.00412	-0.004698	-0.007319	-0.003137	0.002674	0.013492	0.019807	0.00625	-0.008488	-0.016975	-0.021413	-0.021601	-0.001298	0.001377	0.010951	0.014014	0.016474	0.03345	0.049193	0.03444	0.006002	0.017591	0.003389	-0.010199	0.016694	0.032475	0.030759	0.028979	0.029271	0.036793	0.041054	0.051582	0.05907	0.040728	0.035026	0.04819	0.032347	0.019483
	9	-0.008713	-0.024782	-0.035397	-0.014876	-0.018267	-0.016007	-0.021588	-0.003718	-0.013561	-0.021307	-0.033604	-0.00468	-0.000454	-0.009609	-0.001791	0.004769	0.013029	0.026759	0.029385	0.015757	0.022606	0.028351	0.019234	0.006347	-0.001023	0.00629	0.011029	0.020117	-0.001273	0.013829	0.001761	0.025827	0.012202	0.033775	0.059133	0.043038	0.017469	0.033452	0.022865	0.007406	-0.002127	-0.012217	0.011247	0.005442	-0.006173	-0.024505	-0.007485	-0.007623
	10	0.005676	0.003622	5.76e-05	0.001779	-0.000452	-0.004261	-0.008385	-0.005898	-0.006467	-0.006955	-0.009285	-0.00866	0.029089	0.028056	0.025768	0.025867	0.015725	0.008106	0.002445	-0.000593	-0.00249	-0.004833	-0.006542	-0.006663	-0.007455	-0.008453	-0.01078	-0.011091	-0.011579	-0.011317	-0.014075	0.032866	0.038637	0.043175	0.060029	0.056411	0.041457	0.026158	0.02305	0.020611	0.015156	0.012661	0.00308	0.00413	0.005936	0.004312	-0.001428	-0.002915
	Time Mouse	-9.9667	-9.6333	-9.3	-9	-8.6667	-8.3333	-8	-7.6667	-7.3333	-7	-6.6667	-6.3333	-6	-5.6667	-5.3333	-5	-4.6667	-4.3333	-4	-3.6667	-3.3333	-3	-2.6667	-2.3333	-2	-1.6667	-1.3333	-1	-0.66667	-0.33333	0	0.33333	0.66667	1	1.3333	1.6667	2	2.3333	2.6667	3	3.3333	3.6667	4	4.3333	4.6667	5	5.3333	5.6667
Con Conditioning-GCaMP6m CS3	1	0.018539	0.008255	0.005668	0.015252	0.036393	0.035487	0.019315	0.025	0.015928	0.012854	0.012701	0.037941	0.038839	0.030932	0.012888	-0.002896	-0.015601	-0.020208	-0.028115	-0.028006	-0.031923	-0.039165	-0.043616	-0.044571	-0.045164	-0.039836	-0.016561	0.009335	0.015155	0.026205	0.029685	0.072758	0.13312	0.13129	0.12442	0.1101	0.085543	0.059069	0.048303	0.057242	0.11043	0.10714	0.092155	0.071266	0.045714	0.028881	0.012407	0.017641
	2	0.00881	0.008724	0.005384	0.005468	0.004917	0.009633	0.00627	0.001389	-0.000607	-0.001287	-0.000943	0.001013	-0.000292	-0.000498	0.000281	-0.000634	-0.001481	-0.003607	-0.004225	-0.00467	-0.00482	0.002656	0.00461	-0.003278	-0.003449	-0.003961	-0.004597	-0.003349	-0.004364	-0.004426	-0.005485	0.048503	0.09869	0.10667	0.080582	0.061857	0.057162	0.053539	0.049409	0.045108	0.041879	0.040745	0.041146	0.056588	0.071507	0.068393	0.064592	0.051167
	3	0.001718	0.003647	0.002111	0.000843	-0.0015	0.001919	0.000409	-0.000736	-0.004193	-0.002351	0.010064	0.012148	0.004911	0.00192	-0.00066	0.00031	-0.000902	-0.000328	0.005054	0.001635	-0.00181	-0.003987	-0.003845	-0.002395	-0.001802	-0.002462	-0.005327	-0.005394	-0.004715	-0.004644	-0.005033	0.051256	0.085901	0.071232	0.058471	0.059517	0.051741	0.04281	0.043042	0.057318	0.050285	0.039884	0.033162	0.029936	0.030498	0.020852	0.018093	0.014034
	4	0.00077	-0.0003	-0.001923	-0.00154	-0.005241	-0.003453	-0.004038	0.007374	0.010343	0.021305	0.025493	0.02027	0.013901	0.008676	0.00478	0.004372	-0.001007	-0.00028	0.004291	-0.001409	-0.008107	-0.011074	-0.009565	-0.009945	-0.001477	-0.0065	-0.011568	-0.011808	-0.011202	-0.013789	0.00471	0.045136	0.075334	0.08868	0.078582	0.069832	0.058159	0.048483	0.039195	0.037078	0.028807	0.028827	0.024616	0.024957	0.025411	0.01747	0.022354	0.017795
	5	-0.014796	-0.005989	-0.011217	-0.002322	0.040277	0.033401	0.005475	-0.012572	-0.013049	0.006558	0.023109	-0.000244	-0.009394	-0.015724	0.015871	-0.011977	-0.02155	-0.02575	-0.01677	0.002412	0.000193	-0.010141	-0.009967	0.046978	0.038131	0.004035	-0.009944	-0.013782	-0.010979	-0.007763	-0.021028	-0.014676	0.028272	0.041462	0.020586	0.027897	0.029721	0.052194	0.049063	0.047497	0.053979	0.070348	0.079195	0.081288	0.067988	0.053176	0.021818	0.004775
	6	0.004444	0.005003	0.006834	0.001975	0.001945	0.005586	0.014906	0.021075	0.020691	0.019162	0.011082	0.005147	0.00263	-4.86e-05	-3.25e-05	-0.001556	0.000527	-0.002648	-0.005774	-0.006026	-0.009096	-0.009615	-0.009201	-0.008324	-0.008913	-0.007086	-0.008433	-0.009204	-0.010656	-0.011214	-0.010367	0.019498	0.025045	0.022442	0.033117	0.035295	0.040719	0.044202	0.041846	0.061346	0.063049	0.053306	0.042936	0.055258	0.056678	0.053687	0.04819	0.059603
	7	0.003055	-0.003241	-0.000424	-0.005972	-0.009337	-0.015037	-0.011951	-0.014593	-0.012829	-0.002774	0.002797	0.003086	0.005374	0.015474	0.018872	0.014859	0.022943	0.034734	0.029659	0.018086	0.006734	0.001497	0.002055	-0.002464	-0.010287	-0.012031	-0.014891	-0.017541	-0.020118	-0.021974	-0.024366	0.002847	0.018903	0.031726	0.038914	0.039164	0.050472	0.042303	0.032349	0.029372	0.038676	0.042241	0.083702	0.095775	0.090298	0.094062	0.10644	0.10964
	8	-0.018593	-0.018195	-0.019482	-0.021638	-0.022191	-0.022973	0.011042	0.033553	0.013172	0.014674	0.030889	0.048968	0.056076	0.048464	0.021742	0.010708	0.002231	0.002695	-0.003519	-0.007997	-0.01318	-0.013965	-0.012255	-0.015275	-0.017326	-0.01833	-0.010408	-0.016508	-0.019371	-0.021422	-0.02058	0.032166	0.087858	0.096987	0.054552	0.028548	0.034242	0.048748	0.047425	0.029636	0.008414	0.00113	-0.00512	-0.003828	-0.006724	-0.010111	-0.004403	-0.011133
	9	-0.013179	-0.016043	-0.015731	-0.015552	-0.011666	-0.008101	-0.010865	-0.007117	-0.010656	-0.012141	-0.013873	-0.01533	-0.016827	-0.017623	-0.018664	-0.019102	-0.017256	-0.013403	-0.015451	-0.015764	-0.014118	-0.013478	0.002422	0.053432	0.068261	0.051959	0.039148	0.042557	0.028653	0.016904	0.010493	0.044275	0.058066	0.061312	0.068476	0.04817	0.035178	0.030665	0.025157	0.020383	0.016406	0.009662	0.017714	0.009449	0.00386	-0.001446	-0.001527	0.001402
	10	0.032915	0.024092	0.016522	0.0111	0.004434	0.004313	0.004222	-0.003599	0.000967	-0.012161	-0.019456	-0.017689	0.001736	-0.003581	-0.013227	-0.010495	-0.009702	-0.010303	-0.003652	0.02861	0.023461	0.007964	-0.005318	-0.009336	-0.008996	-0.01372	-0.019532	-0.016904	0.003693	0.037144	0.058029	0.046306	0.067411	0.068168	0.064883	0.065075	0.053991	0.052285	0.037802	0.030087	0.028076	0.017995	-0.00309	-0.000813	-0.005694	-0.010895	-0.012308	-0.019533
	Time Mouse	-9.9667	-9.6333	-9.3	-9	-8.6667	-8.3333	-8	-7.6667	-7.3333	-7	-6.6667	-6.3333	-6	-5.6667	-5.3333	-5	-4.6667	-4.3333	-4	-3.6667	-3.3333	-3	-2.6667	-2.3333	-2	-1.6667	-1.3333	-1	-0.66667	-0.33333	0	0.33333	0.66667	1	1.3333	1.6667	2	2.3333	2.6667	3	3.3333	3.6667	4	4.3333	4.6667	5	5.3333	5.6667
VSDS Conditioning-GCaMP6m CS3	1	-0.003555	-0.001818	-0.002993	-0.00207	-0.001964	3.06e-05	0.00061	-0.000826	0.000645	0.000275	1.42e-05	0.001381	3.53e-05	-0.000219	0.002879	0.008159	0.004759	0.001631	-0.003331	-0.003023	-0.00071	-0.001128	-0.001617	-0.00313	-0.005417	-0.001357	-0.002178	-0.002672	0.007062	0.001256	-0.005322	0.038034	0.077414	0.097811	0.079547	0.089086	0.083229	0.055116	0.046134	0.037878	0.03296	0.031607	0.03142	0.025501	0.023291	0.020182	0.018868	0.015137
	2	0.020703	0.020479	0.016231	0.013461	0.015691	-0.000444	0.001831	0.01974	0.022399	0.014676	0.002851	0.006627	0.00142	0.000759	-0.002781	0.003671	0.018431	0.014992	0.002324	-0.013914	-0.016693	-0.0207	-0.021074	-0.011701	-0.007464	-0.00702	-0.017627	-0.021943	-0.018735	-0.017554	-0.019577	0.009041	0.015442	0.006871	0.00959	0.022561	0.027855	0.042438	0.038869	0.045343	0.057473	0.089834	0.070597	0.047504	0.041288	0.035524	0.03969	0.057856
	3	-0.023363	0.001528	0.002542	0.007744	0.001302	-0.000396	-0.005225	-0.013122	-0.015489	-0.018253	-0.02287	-0.002491	0.006276	0.022629	0.01746	0.009703	0.023606	0.021685	0.014291	0.027439	0.015839	0.005056	-0.003152	-0.00373	-0.010648	-0.008664	-0.012693	-0.014661	-0.022249	-0.00924	-0.00012	0.01739	0.00233	-0.008201	-0.018013	-0.01933	-0.023859	-0.025509	-0.031705	-0.032943	-0.034154	-0.029666	-0.022219	-0.023511	-0.025862	-0.029591	-0.034464	-0.031905
	4	0.049383	0.034812	0.028619	0.022723	0.012899	0.011126	0.005932	0.006389	0.000754	0.000811	-0.000705	-0.00063	-0.005123	0.002623	-0.00045	-0.003692	0.000946	-0.007112	-0.008546	-0.011702	-0.00965	-0.010406	-0.012673	-0.008349	-0.011017	-0.008689	-0.008768	-0.009337	-0.009079	-0.010265	-0.010354	0.029318	0.056477	0.070145	0.084177	0.055962	0.041617	0.030469	0.022486	0.018577	0.015289	0.013337	0.003516	0.006596	0.000281	-0.002405	-0.001278	-0.002887
	5	0.001319	-0.001266	-0.003296	-0.006784	-0.010534	-0.015469	-0.015776	-0.019093	-0.005146	0.017943	0.020377	0.022192	0.035163	0.038383	0.032899	0.033075	0.019288	0.005604	0.005136	0.003112	0.000838	-0.008153	-0.015029	-0.01289	-0.012937	-0.016233	-0.021732	-0.021676	-0.021846	-0.020015	-0.022181	-0.008051	0.003069	0.005921	-0.006651	0.008079	0.019766	0.02651	0.029095	0.015517	0.001161	-0.001344	0.002216	-0.005852	-0.013284	-0.015295	-0.018817	-0.020525
	6	0.007299	0.006924	0.003039	0.011594	0.019023	0.024939	0.025552	0.011881	0.028963	0.024969	0.012841	0.006802	-0.00076	-0.00811	-0.005426	0.009803	-0.000147	-0.013876	-0.012199	-0.014225	-0.01861	-0.020223	-0.013065	-0.011359	-0.00426	-0.016461	-0.020822	-0.019399	-0.02746	-0.001685	0.012606	0.003829	0.016146	0.006643	0.019806	0.012715	-0.000807	-0.008144	-0.011069	-0.020194	-0.015946	-0.019737	-0.020475	-0.021722	-0.014915	-0.004688	-0.009763	0.000556
	7	0.016772	0.019377	-0.004056	-0.001076	-0.011482	0.008165	0.005975	0.017718	0.008083	0.012077	0.010431	-0.021003	-0.013131	0.013907	0.003679	0.032548	0.029908	-0.000691	-0.013906	-0.003	0.006216	-0.017678	0.000442	0.011825	0.022155	-0.00188	-0.004608	-0.022719	-0.029922	-0.031341	-0.028334	-0.006332	0.024192	0.021903	0.029722	0.027636	0.019683	0.004583	0.001494	0.019397	-0.013115	0.006331	0.007029	-0.00699	-0.019763	0.002528	1.24e-05	-0.028659
	8	-0.019528	-0.014635	-0.024123	0.008143	0.022043	0.049525	0.051667	0.038279	0.04822	0.034022	0.022672	0.008834	-0.00958	-0.023517	0.030793	0.03018	0.032875	0.015485	0.006767	-0.004984	-0.015891	-0.017327	-0.019311	-0.029327	-0.03559	-0.037577	-0.040242	-0.044427	-0.045411	-0.037731	-0.020832	0.002287	0.012971	0.008965	-0.007206	-0.001587	0.021392	0.014377	-0.003298	-0.011994	-0.019281	-0.02365	-0.025072	-0.025261	-0.022698	-0.031955	-0.034482	-0.035813
	9	-0.017664	-0.018576	-0.016287	-0.019928	-0.032133	-0.016183	-0.01595	-0.011556	-0.009455	-0.019798	-0.02399	-0.030828	-0.018053	0.009069	0.035033	0.028262	0.028771	0.03053	0.030625	0.036596	0.031595	0.027724	0.026362	0.011647	0.011073	-0.005529	-0.01361	-0.008667	-0.011918	-0.009825	-0.005937	0.014225	0.027454	0.01674	0.00485	0.015654	0.050932	0.055156	0.032548	0.012053	0.005228	-0.004151	0.011147	0.005644	-0.001969	-0.017302	-0.016988	0.006407
	10	0.046333	0.066154	0.08374	0.085148	0.070862	0.069443	0.053273	0.037921	0.025601	0.013145	0.002805	2.03e-05	-0.007629	-0.015125	-0.005879	-0.010622	-0.018364	-0.022257	-0.027524	-0.02986	-0.032491	-0.035859	-0.038415	-0.037925	-0.035751	-0.039415	-0.037904	-0.03976	-0.039939	-0.040237	-0.041616	0.006328	0.037762	0.039662	0.029608	0.046166	0.054622	0.050415	0.071592	0.058571	0.053724	0.042856	0.031972	0.027191	0.019619	0.008284	0.002732	0.009602
Figure 4-r and Figure 4-s
	Time Mouse	-9.9667	-9.6333	-9.3	-9	-8.6667	-8.3333	-8	-7.6667	-7.3333	-7	-6.6667	-6.3333	-6	-5.6667	-5.3333	-5	-4.6667	-4.3333	-4	-3.6667	-3.3333	-3	-2.6667	-2.3333	-2	-1.6667	-1.3333	-1	-0.66667	-0.33333	0	0.33333	0.66667	1	1.3333	1.6667	2	2.3333	2.6667	3	3.3333	3.6667	4	4.3333	4.6667	5	5.3333	5.6667
Con Retrieval-GCaMP6m	1	-0.000703	-0.002	-0.003374	-0.003699	-0.008682	-0.011896	-0.01375	-0.015202	-0.016089	-0.014509	-0.01483	-0.017778	-0.027962	-0.004849	-0.005244	-0.004168	0.024598	0.045921	0.043981	0.044627	0.037757	0.023044	0.012891	0.006492	0.001454	-0.005267	-0.01236	-0.013513	-0.015731	-0.020181	-0.002533	0.039911	0.070181	0.063298	0.046025	0.035086	0.032557	0.028975	0.021686	0.021056	0.014832	0.014143	0.007314	0.005902	0.004997	0.001189	0.000339	-0.002445
	2	0.042661	0.034534	0.024662	0.020025	0.015689	0.010197	0.007972	0.007623	0.004379	-8.87e-05	-0.000641	-0.001558	-0.0048	-0.005434	-0.004057	-0.006494	-0.00562	-0.008834	-0.006257	-0.010291	-0.000119	0.002244	-0.005629	-0.007935	-0.008368	-0.006693	-0.010106	-0.010679	-0.010367	-0.011763	-0.012383	0.036414	0.058144	0.052472	0.037456	0.034449	0.024069	0.022368	0.018353	0.016282	0.018207	0.017043	0.014178	0.011062	0.006171	0.006153	0.000957	0.002663
	3	0.086617	0.052982	0.086561	0.099413	0.04959	0.02454	0.015746	-0.005807	0.016214	0.03203	0.021314	0.012581	0.00154	-0.022617	-0.019427	-0.023861	-0.016697	-0.024534	-0.023107	-0.025086	-0.009425	-0.009948	-0.016772	-0.028049	-0.019349	-0.027321	-0.027461	-0.036847	-0.032693	-0.023269	-0.027342	-0.02064	-0.026652	-0.008411	0.0099	-0.000685	0.009941	0.006519	0.058316	0.15633	0.18423	0.15994	0.16761	0.18051	0.1488	0.11702	0.11108	0.17483
	4	-0.020543	-0.026511	-0.020235	-0.021226	-0.036268	-0.049167	-0.044682	-0.049231	-0.053521	-0.060244	-0.060181	-0.037567	-0.025822	-0.016114	-0.007771	0.014081	0.052417	0.061487	0.065701	0.067962	0.076629	0.080848	0.05068	0.038744	0.029957	0.004996	-0.005511	0.000493	0.017572	-0.008424	-0.026036	-0.023965	0.009212	-0.008822	-0.031848	-0.043485	-0.045346	-0.048587	-0.051152	-0.028164	-0.035098	-0.039257	-0.044078	-0.051211	-0.048087	-0.052104	-0.053058	-0.051952
	5	0.025691	0.038415	0.03292	0.046335	0.048603	0.035602	0.032418	0.014206	0.015547	0.016183	0.013243	0.004689	0.002066	-0.010317	-0.017046	-0.015397	-0.021655	-0.017358	-0.017823	-0.022098	-0.023901	-0.022806	-0.011265	-0.004757	-0.007052	-0.015796	-0.020115	-0.023729	-0.028547	-0.024799	-0.030318	-0.002571	0.017119	0.016342	0.011493	0.01609	0.020686	0.026936	0.040532	0.05295	0.051702	0.049575	0.048905	0.038168	0.031149	0.02871	0.021881	0.014805
	6	0.001244	0.002474	0.001248	0.000457	-0.002158	-4.74e-05	0.000255	-0.002014	0.001921	-0.000822	-0.000357	-0.002877	-0.000758	-0.003144	0.000551	0.000119	0.001865	-0.00041	0.000372	0.000158	0.000993	-6.88e-05	0.000843	-0.001321	0.00216	0.001584	0.00012	0.001545	0.000554	0.001551	0.00263	0.064676	0.090177	0.12507	0.13636	0.11892	0.13459	0.15046	0.17459	0.22714	0.20479	0.17509	0.14869	0.12551	0.10292	0.089852	0.084751	0.075494
	7	0.012479	0.018528	0.038402	0.027127	0.015388	0.015528	0.024262	0.025536	0.027186	0.012596	0.003702	-0.000176	-0.007174	-0.006973	-0.021023	-0.006156	-0.001093	-0.004296	-0.016915	-0.032033	-0.016351	-0.003097	-0.011301	-0.004923	-0.014171	-0.027405	-0.019448	-0.008807	-0.007488	0.000571	-0.016526	0.024828	0.019212	0.00872	-0.004153	-0.005076	-0.007086	0.00035	0.015182	0.022689	0.016251	0.008218	-0.003329	-0.012849	-0.019018	-0.020826	-0.027645	-0.03353
	8	0.001512	0.006034	0.000377	-0.008474	-0.008925	-0.012406	-0.016675	-0.018668	-0.018396	0.004791	0.015317	0.025399	0.02929	0.03478	0.024341	0.012929	0.009137	0.013161	0.015455	0.006404	-0.002775	-0.000781	-0.008865	-0.006566	-0.012336	-0.011861	-0.007722	-0.013056	-0.018678	-0.018148	-0.016105	0.020179	0.050728	0.088357	0.09571	0.10365	0.11993	0.1402	0.14065	0.14618	0.13945	0.16573	0.14135	0.12068	0.1149	0.11542	0.14456	0.13855
	9	-0.000418	-0.002574	-0.003795	-0.008445	-0.009545	-0.011308	-0.011459	-0.013836	-0.013816	-0.012857	-0.008488	-0.005191	0.043617	0.050168	0.028261	0.031663	0.02918	0.015237	0.006389	0.003179	-0.000752	-0.006258	-0.007349	-0.009648	-0.012064	-0.013151	-0.012387	-0.015175	-0.017737	-0.019555	-0.021948	0.01032	0.044177	0.088041	0.127	0.12033	0.089403	0.074715	0.057152	0.048596	0.040304	0.038114	0.036529	0.035659	0.0373	0.066039	0.068851	0.067816
	10	0.006594	-5.06e-05	-0.005753	-0.010285	-0.013284	-0.014685	-0.015165	-0.01611	-0.019068	-0.002217	0.007139	0.012558	-0.000106	-0.005356	-0.011925	-0.012611	0.001651	0.003593	0.004244	-0.002571	-0.011134	-0.012894	-0.012925	-0.002933	0.011544	0.019954	0.021555	0.019097	0.019427	0.028494	0.045444	0.038196	0.035742	0.046238	0.061248	0.074133	0.07933	0.092028	0.096076	0.099926	0.11622	0.10844	0.11875	0.10076	0.10134	0.10098	0.096279	0.09327
	Time Mouse	-9.9667	-9.6333	-9.3	-9	-8.6667	-8.3333	-8	-7.6667	-7.3333	-7	-6.6667	-6.3333	-6	-5.6667	-5.3333	-5	-4.6667	-4.3333	-4	-3.6667	-3.3333	-3	-2.6667	-2.3333	-2	-1.6667	-1.3333	-1	-0.66667	-0.33333	0	0.33333	0.66667	1	1.3333	1.6667	2	2.3333	2.6667	3	3.3333	3.6667	4	4.3333	4.6667	5	5.3333	5.6667
VSDS Retrieval-GCaMP6m	1	-0.057263	-0.032762	-0.015527	-0.037471	-0.055089	-0.069955	-0.059123	-0.033397	-0.02524	-0.026289	-0.030744	-0.0049571	0.006911	0.0043511	-0.011502	0.00071772	0.0004269	-0.0066698	7.17e-05	0.014984	0.039291	0.055865	0.046759	0.0244	0.0098789	-0.0005386	0.028437	0.049904	0.046958	0.054343	0.067355	0.082768	0.1246	0.1219	0.10224	0.07769	0.062807	0.019194	-0.0078583	-0.02542	-0.043215	-0.054059	-0.065861	-0.076758	-0.079644	-0.07312	-0.081319	-0.085504
	2	0.002848	0.0070201	0.011169	0.012926	0.024937	0.0098044	0.010174	0.025037	0.019658	0.035597	0.024679	0.017865	0.0010393	-0.0089654	-0.0057744	-0.012554	-0.023494	-0.030232	-0.037357	-0.021956	0.015819	-0.0039104	-0.012121	-0.020212	-0.012731	-0.012433	-0.0075617	-0.0027421	0.0001439	0.0033028	-0.0062614	0.025838	0.033264	0.050705	0.060078	0.07896	0.072484	0.074142	0.078352	0.075951	0.07918	0.065729	0.039087	0.020637	0.0065242	0.0002206	-0.0043367	-0.014982
	3	-0.0058447	0.0025895	-0.0031554	-0.010205	-0.0089332	-0.011411	-0.0096266	-0.011332	-0.0054743	-0.0055752	-0.0084435	-0.013978	0.0034043	0.013682	0.019966	0.031701	0.026692	0.016929	0.012653	0.010322	0.0075525	0.0025031	0.002713	-0.0034826	-0.0087748	-0.0081904	-0.013055	-0.01295	-0.013828	0.00094545	0.0080854	0.023913	0.038773	0.038355	0.037847	0.041225	0.058892	0.050526	0.047413	0.041567	0.026209	0.014324	0.014555	0.01209	0.0085978	0.0047294	0.00077467	-0.0027624
	4	-0.029643	-0.033627	-0.037015	-0.040092	-0.029922	-0.032852	-0.041017	-0.045472	-0.047578	-0.051408	-0.050735	-0.052659	-0.038873	-0.037906	-0.041178	-0.040846	-0.020712	0.014811	0.034635	0.027746	0.036309	0.049816	0.036782	0.028668	0.047439	0.070452	0.079244	0.073092	0.073711	0.070616	0.060917	0.046542	0.04595	0.034518	0.012975	0.0031945	-0.0067584	-0.013507	-0.019942	-0.024307	-0.030432	-0.036496	-0.03612	-0.038639	-0.040339	-0.042898	-0.04391	-0.046938
	5	0.021308	0.020924	0.016954	0.026744	0.029727	0.022629	0.01444	0.0079404	0.0069853	0.0024481	0.00024123	-0.0037363	0.0027374	0.0040443	-0.0020136	-0.0068939	-0.006779	-0.0065493	-0.0070756	-0.01269	-0.012882	-0.011457	-0.010684	-0.011835	-0.012555	-0.015079	-0.016913	-0.015387	-0.0042858	-0.0066497	-0.0093668	0.013085	0.040486	0.052948	0.07085	0.069181	0.088392	0.10496	0.11745	0.13198	0.12574	0.11415	0.10299	0.11026	0.11495	0.11258	0.10269	0.10453
	6	-0.0037283	-0.011246	-0.0026324	-0.0040972	-0.0072237	-0.0052596	-0.0028316	-0.0065761	-0.0046701	0.0041497	-0.0066046	-0.012829	-0.0049619	-0.010876	-0.008978	-0.0092531	-0.0053651	-0.002031	-0.0052287	-0.010931	-0.010289	-0.0008058	0.011973	0.0075799	-0.0031768	-0.0090029	-0.0088819	0.0015011	0.027679	0.059168	0.056832	0.076557	0.075476	0.12435	0.10381	0.13814	0.16161	0.13204	0.16069	0.1332	0.1349	0.12905	0.095914	0.09241	0.085415	0.073747	0.065376	0.055076
	7	0.022584	0.0030013	-0.020052	-0.029279	-0.038418	-0.035362	-0.037429	-0.015181	-0.008475	-0.0013113	-0.022339	-0.033178	-0.020926	-0.019849	-0.013195	0.0044773	-0.00945	-0.0003454	-0.006116	0.0027688	0.013753	0.027725	0.028538	0.018978	0.033696	0.031669	0.02954	0.028351	0.015644	0.023489	0.027954	0.029391	0.029389	0.055751	0.081067	0.085271	0.063867	0.05511	0.058309	0.050082	0.07327	0.054129	0.023195	0.0084313	0.0043637	0.034794	0.06041	0.049063
	8	0.0082007	0.004532	0.013276	0.020575	0.01489	0.011384	0.015846	0.020613	0.0032328	0.0033466	0.022903	0.020491	0.023225	0.019876	0.009484	0.013998	0.016174	-0.0001594	0.00054706	0.0016769	0.0034497	0.00090824	-0.011473	-0.026386	-0.034281	-0.0041166	-0.0022948	-0.018863	-0.045724	-0.062198	-0.054071	-0.0062916	0.0010511	0.011507	0.027685	0.05419	0.061425	0.057628	0.067423	0.063053	0.062221	0.052801	0.040722	0.022508	0.01793	0.002562	-0.014361	0.015357
	9	0.00091331	0.0087698	0.0051401	0.0065555	0.040267	0.045482	0.044231	0.042478	0.026207	0.0081321	-0.013212	-0.024469	0.018653	0.0081028	-0.014663	-0.0026627	0.016314	0.014459	-0.002077	-0.016336	0.008093	0.0067768	-0.011634	-0.024825	-0.035385	-0.02893	-0.017143	-0.018309	-0.034899	-0.035385	-0.015397	0.0037605	0.013857	0.04107	0.056335	0.089962	0.10491	0.10406	0.097967	0.074829	0.070213	0.07177	0.10183	0.095336	0.068809	0.051432	0.031205	0.025654
	10	0.021376	0.027718	0.019194	0.012677	0.0084448	0.0040533	0.0039544	0.0066483	0.0047091	-0.0015797	-0.0024314	-0.0031919	-0.0043553	-0.004574	-0.0064865	-0.0070473	-0.0032546	-0.0003288	0.00047538	-0.0007794	-0.0012774	-0.0038344	-0.005515	-0.0056633	-0.0084389	-0.010304	-0.0070948	-0.0056519	-0.0052412	-0.0071956	-0.0013117	0.061801	0.084255	0.075888	0.069655	0.087204	0.10755	0.12012	0.13852	0.15005	0.15785	0.15861	0.15547	0.15108	0.16615	0.17292	0.16627	0.1736
Figure 4-n(Average)
		CS1			CS2			CS3
	Group Mouse	Con	VSDS		Con	VSDS		Con	VSDS
Early	1	0.0531235	0.0336289		0.0483388	0.00429329		0.0480918	0.0216519
	2	0.0212697	0.046272		0.0498917	0.0045115		0.050044	0.0264851
	3	-0.0607542	-0.0048429		0.0126244	0.0010174		0.0226651	-0.0233705
	4	0.0518753	0.0202795		0.0105356	0.0113613		0.0185697	0.00763195
	5	0.0642526	-0.0166726		0.0122793	-0.0250767		-0.0002791	-0.0098381
	6	0.0168536	-0.0411953		0.0387637	-0.0427071		0.0647283	-0.0052419
	7	0.0461127	0.0117399		0.0485815	0.0289526		0.0480742	0.00636746
	8	0.026343	-0.0278204		0.00804772	0.0316236		-0.000608	-0.0200911
	9	0.133426	-0.0144293		0.013908	-0.0062971		0.00537646	0.00937658
	10	-0.0211007	0.114426		0.0560699	0.0219942		0.00052794	0.00108252
		CS1			CS2			CS3
	Group Mouse	Con	VSDS		Con	VSDS		Con	VSDS
Late	1	-0.00608161	0.0664581		0.00577598	-0.0121944		0.0140857	-0.0004401
	2	-0.0605482	0.00820995		0.00530784	-0.0100985		0.0149891	-0.0107366
	3	-0.0723431	-0.0387589		-0.0048946	-0.0089141		0.00872117	-0.0329981
	4	0.0128668	-0.0665023		0.030003	-0.0152079		0.0487936	-0.0016152
	5	-0.0342051	-0.0476246		-0.017666	-0.0193439		0.0191993	-0.0199682
	6	0.0168557	-0.0307972		0.0129368	-0.0136796		0.0669557	-0.013113
	7	0.0216974	0.00391881		-0.0016032	0.0216946		-0.0025908	-0.0309906
	8	-0.0524045	-0.0561293		-0.0194255	-0.0088205		-0.0174654	-0.0333352
	9	0.00193334	-0.0529099		-0.0142716	-0.0327162		-0.0028306	-0.0053656
	10	-0.0272931	0.01815		0.0246799	-0.0053036		-0.0182667	-0.0324939
Figure 4-o(Peak)		CS1			CS2			CS3
	Group Mouse	Con	VSDS		Con	VSDS		Con	VSDS
Early	1	0.10711	0.13173		0.11383	0.052732		0.13597	0.098228
	2	0.066954	0.07479		0.1319	0.056308		0.10961	0.089834
	3	0.0098016	0.022553		0.10858	0.041392		0.087489	0.019394
	4	0.17976	0.11718		0.13232	0.13377		0.090492	0.10148
	5	0.14964	0.010132		0.12985	0.0098008		0.082767	0.031456
	6	0.048145	-0.0099782		0.10347	-0.0071072		0.14628	0.026899
	7	0.085619	0.056002		0.10962	0.08322		0.11347	0.070313
	8	0.096476	0.03206		0.1096	0.10199		0.10626	0.024157
	9	0.18428	0.038743		0.14661	0.063443		0.071904	0.061942
	10	0.034322	0.19186		0.17157	0.10055		0.079587	0.071592
		CS1			CS2			CS3
	Group Mouse	Con	VSDS		Con	VSDS		Con	VSDS
Late	1	0.005573	0.12807		0.08447	0.082974		0.089929	0.016002
	2	-0.019066	0.059405		0.082221	0.012891		0.041287	0.019135
	3	-0.023239	-0.017674		0.037055	0.036406		0.025031	-0.012526
	4	0.057586	-0.021387		0.10787	0.054129		0.16979	0.021226
	5	0.025804	-0.025349		0.017486	0.064493		0.12868	0.01543
	6	0.053784	0.010289		0.077864	0.095344		0.14198	0.019934
	7	0.079331	0.039146		0.046133	0.082865		0.052351	0.066002
	8	-0.038265	-0.01145		-0.0042259	0.085233		0.0038771	0.018515
	9	0.096461	0.035952		0.0060437	0.0016127		0.049525	0.049291
	10	0.078887	0.13545		0.16754	0.063007		0.051104	-0.026123
[truncated: 522 more columns]

## Sheet: Figure 5
Figure 5-c
Group		mCherry											NpHR
	Mouse	1	2	3	4	5	6	7	8	9	10		1	2	3	4	5	6	7	8	9	10
FCS-Habituation	Baseline	5.88333	3.55	2.66667	3.55	1.78333	2.66667	7.11667	3.55	5.33333	1.78333		14.2167	9.78333	1.78333	8	4.45	6.21667	2.66667	6.21667	0.883333	14.2167
	Habituation	16.3333	11.55	1.76667	16.9	6.21667	8	15.1167	20.45	27.55	16		16	13.3333	11.55	13.55	13.55	12.45	14.45	13.3333	12.6667	26.2167
Group		mCherry											NpHR
	Mouse	1	2	3	4	5	6	7	8	9	10		1	2	3	4	5	6	7	8	9	10
FCS-Conditioning	Baseline	5.33333	1.45	4.11667	0.883333	1.78333	22.2167	2.66667	14.2167	1.78333	3.55		8	16	3.55	21.3333	4.45	12.45	0.883333	11.55	18.6667	2.66667
	CS1	8.9	1.76667	26.6667	12.4333	7.1	19.5667	1.76667	4.9	1.76667	41.1		56.9	1.76667	10.6667	47.1	10.9	21.3333	8.9	16	58.9	18
	CS2	14.2333	6.46667	26	18.9	36.6667	24.9	40.2333	30.6667	21.3333	50.9		59.5667	14.2333	3.56667	40	50.9	26	13.5667	70.4667	38.4667	12.4333
	CS3	8.9	53.3333	60.4333	42.6667	44.4333	62.2333	26.6667	48	30.2333	67.5667		71.1	44.4333	53.3333	72.9	81.7667	46.2333	40.9	62.2333	69.3333	81.7667
Group		mCherry											NpHR
	Mouse	1	2	3	4	5	6	7	8	9	10		1	2	3	4	5	6	7	8	9	10
FCS-Retrieval	Baseline	8.11667	15.6667	19.7833	16.6667	13.3333	13.45	18.45	10.2167	20.8833	6.21667		8.88333	8.55	21.3333	19.6667	16.8833	9.78333	15.1167	9.33333	19.1167	18.45
	Retrieval	36.85	49.5944	34.0722	30.5167	37.3333	64.7	38.8111	41.7778	29.9222	27.5611		72	59.6667	67.1167	61.4444	50.9611	37.6278	41.4833	29.3333	55.9944	59.6667
